# Supplementary material for: Understanding the transition from embryogenesis to seed filling in Phaseolus vulgaris L. non-endospermic seeds
Source: Front Plant Sci. 2025 May 21;16:1597915. doi: 10.3389/fpls.2025.1597915 (PMC12133513; doi:10.3389/fpls.2025.1597915)
Supplement: Supplementary file 2 [file Table1.xlsx]

## Sheet: All genes detected RNA Seq
Supplementary Table 1- Global Overview of the RNA-Seq data
	Ficheiro anotação		Phytozome	Novel genes		Mapman						FPKM				6 vs 10					10 vs 14					14 vs 18
Gene ID	Phytozome_arabi_symbol	Phytozome_arabi-defline	Description Phytozome	gene_name	gene_description	BINCODE	NAME	categoria para gráfico	IDENTIFIER	DESCRIPTION	TYPE	6 DAA	10 DAA	14 DAA	18 DAA	SD_6DAA.value normalized	SD_10DAA.value normalized	log2foldchange	pvalue	padjust	SD_14DAA.value normalized	SD_10DAA.value normalized	log2foldchange	pvalue	padjust	SD_18DAA.value normalized	SD_14DAA.value normalized	log2foldchange	pvalue	padjust
Phvul.008G190800		0				10.5	cell wall.cell wall proteins	cell wall	Phvul.008G190800	(at3g58800 : 379.0) unknown protein; Has 75 Blast hits to 75 proteins in 23 species: Archae - 0; Bacteria - 0; Metazoa - 0; Fungi - 0; Plants - 53; Viruses - 17; Other Eukaryotes - 5 (source: NCBI BLink). & (reliability: 758.0) & (original description: no original description)	T	4.76757	5.89914	3.4772	6.65234	4.39849	6.61483	0.588789	0.0692814	0.170726	3.82473	5.45735	-0.517363	0.190829	0.358881	6.63458	3.54157	0.907909	0.030759	0.26517
Phvul.006G211900		0	K11547 - kinetochore protein NDC80 (NDC80, HEC1, TID3) (1 of 1)			31.3	cell.cycle	cell	Phvul.006G211900	(at3g54630 : 404.0) CONTAINS InterPro DOMAIN/s: Kinetochore protein Ndc80 (InterPro:IPR005550); Has 24780 Blast hits to 15608 proteins in 1321 species: Archae - 545; Bacteria - 2969; Metazoa - 12597; Fungi - 2181; Plants - 1581; Viruses - 39; Other Eukaryotes - 4868 (source: NCBI BLink). & (gnl|cdd|36213 : 279.0) no description available & (gnl|cdd|34784 : 120.0) no description available & (relia…	T	11.1268	7.63648	4.35787	3.02	9.99699	8.48101	-0.237305	0.329564	0.512469	4.67661	7.02657	-0.586774	0.11188	0.248094	3.02341	4.37776	-0.534134	0.241285	0.607537
Phvul.001G096200		0	KOG0508//KOG4214//KOG4412 - Ankyrin repeat protein // Myotrophin and similar proteins // 26S proteasome regulatory complex, subunit PSMD10 (1 of 1)			31.1	cell.organisation	cell	Phvul.001G096200	(at5g14230 : 897.0) CONTAINS InterPro DOMAIN/s: Ankyrin repeat-containing domain (InterPro:IPR020683), Ankyrin repeat (InterPro:IPR002110); BEST Arabidopsis thaliana protein match is: XB3 ortholog 2 in Arabidopsis thaliana (TAIR:AT5G57740.1); Has 66374 Blast hits to 25358 proteins in 1201 species: Archae - 121; Bacteria - 8133; Metazoa - 29530; Fungi - 5885; Plants - 3349; Viruses - 785; Other Eu…	T	4.41716	2.53953	0.793422	0.930821	4.02105	2.82648	-0.508741	0.126253	0.266074	0.839495	2.35054	-1.47603	0.00318205	0.0164149	0.939741	0.79943	0.228202	0.708282	0.897502
Phvul.001G065100		0				33.99	development.unspecified	development	Phvul.001G065100	(at1g76980 : 126.0) FUNCTIONS IN: molecular_function unknown; INVOLVED IN: biological_process unknown; LOCATED IN: cellular_component unknown; BEST Arabidopsis thaliana protein match is: embryo defective 2170 (TAIR:AT1G21390.1); Has 61 Blast hits to 61 proteins in 18 species: Archae - 0; Bacteria - 8; Metazoa - 8; Fungi - 2; Plants - 40; Viruses - 3; Other Eukaryotes - 0 (source: NCBI BLink). & (…	T	27.3512	17.9866	8.78743	6.48079	25.0491	19.8857	-0.333039	0.213515	0.384719	9.35098	16.4452	-0.812979	0.00278266	0.014713	6.50677	8.78689	-0.433337	0.395006	0.732112
Phvul.009G132400	\	0				33.99	development.unspecified	development	Phvul.009G132400	(at1g76980 : 97.8) FUNCTIONS IN: molecular_function unknown; INVOLVED IN: biological_process unknown; LOCATED IN: cellular_component unknown; BEST Arabidopsis thaliana protein match is: embryo defective 2170 (TAIR:AT1G21390.1); Has 61 Blast hits to 61 proteins in 18 species: Archae - 0; Bacteria - 8; Metazoa - 8; Fungi - 2; Plants - 40; Viruses - 3; Other Eukaryotes - 0 (source: NCBI BLink). & (r…	T	11.9499	5.24474	3.54283	3.28741	10.7635	5.87648	-0.872858	0.0109265	0.0400197	3.79297	4.82696	-0.345675	0.384739	0.567355	3.30391	3.57064	-0.113334	0.785253	0.929758
Phvul.001G174800		0				28.1	DNA.synthesis/chromatin structure	DNA	Phvul.001G174800	(at3g53320 : 103.0) unknown protein; BEST Arabidopsis thaliana protein match is: unknown protein (TAIR:AT2G37070.1); Has 11044 Blast hits to 5993 proteins in 551 species: Archae - 8; Bacteria - 1486; Metazoa - 4078; Fungi - 1814; Plants - 348; Viruses - 112; Other Eukaryotes - 3198 (source: NCBI BLink). & (reliability: 206.0) & (original description: no original description)	T	8.23502	5.39238	1.72694	1.66537	7.52102	5.92183	-0.345075	0.199321	0.367664	1.83655	4.93309	-1.421	1.89285e-05	0.000228904	1.65178	1.73171	-0.0680643	0.905916	0.970844
Phvul.001G259600		0	PTHR31949:SF3 - PROTEIN, PUTATIVE-RELATED (1 of 3)			28.1	DNA.synthesis/chromatin structure	DNA	Phvul.001G259600	(at1g27850 : 456.0) unknown protein; FUNCTIONS IN: molecular_function unknown; INVOLVED IN: biological_process unknown; LOCATED IN: plasma membrane; EXPRESSED IN: 22 plant structures; EXPRESSED DURING: 13 growth stages; BEST Arabidopsis thaliana protein match is: unknown protein (TAIR:AT2G40070.1); Has 9215 Blast hits to 5316 proteins in 473 species: Archae - 6; Bacteria - 773; Metazoa - 3392; Fu…	T	6.34184	2.60656	1.87373	1.81115	5.63662	2.91673	-0.950362	0.00138103	0.00705558	2.00936	2.40187	-0.257788	0.324135	0.507411	1.80125	1.88137	-0.0623166	0.847806	0.951255
Phvul.002G176100		0				28.1	DNA.synthesis/chromatin structure	DNA	Phvul.002G176100	(at1g27850 : 375.0) unknown protein; FUNCTIONS IN: molecular_function unknown; INVOLVED IN: biological_process unknown; LOCATED IN: plasma membrane; EXPRESSED IN: 22 plant structures; EXPRESSED DURING: 13 growth stages; BEST Arabidopsis thaliana protein match is: unknown protein (TAIR:AT2G40070.1); Has 9215 Blast hits to 5316 proteins in 473 species: Archae - 6; Bacteria - 773; Metazoa - 3392; Fu…	T	3.72121	2.4964	1.35315	0.869537	3.33306	2.75327	-0.275767	0.410539	0.588356	1.46038	2.28246	-0.645275	0.0362527	0.108341	0.874886	1.36416	-0.640098	0.0784767	0.38214
Phvul.007G007200		0	PTHR18937//PTHR18937:SF221 - STRUCTURAL MAINTENANCE OF CHROMOSOMES SMC FAMILY MEMBER // SUBFAMILY NOT NAMED (1 of 1)			28.1	DNA.synthesis/chromatin structure	DNA	Phvul.007G007200	(at3g55060 : 488.0) unknown protein; BEST Arabidopsis thaliana protein match is: unknown protein (TAIR:AT2G39300.2); Has 61765 Blast hits to 33720 proteins in 2065 species: Archae - 846; Bacteria - 6964; Metazoa - 31967; Fungi - 5247; Plants - 3104; Viruses - 205; Other Eukaryotes - 13432 (source: NCBI BLink). & (reliability: 976.0) & (original description: no original description)	T	6.03511	2.56198	0.444509	0.229713	5.4129	2.76015	-0.971902	0.0143921	0.0498325	0.486699	2.30743	-2.24163	3.10573e-06	4.91501e-05	0.239678	0.457211	-0.92784	0.297093	0.656125
Phvul.009G094500		0	PF03140 - Plant protein of unknown function (DUF247) (1 of 36)			17.5.2	hormone metabolism.ethylene.signal transduction	hormone metabolism	Phvul.009G094500	(gnl|cdd|66792 : 324.0) no description available & (at4g31980 : 214.0) unknown protein; CONTAINS InterPro DOMAIN/s: Protein of unknown function DUF247, plant (InterPro:IPR004158), Protein of unknown function DUF862, eukaryotic (InterPro:IPR008580); BEST Arabidopsis thaliana protein match is: Plant protein of unknown function (DUF247) (TAIR:AT5G11290.1); Has 1967 Blast hits to 1844 proteins in 183…	T	40.316	16.0029	14.1536	16.9043	36.1662	17.5871	-1.04018	0.000104951	0.000745646	15.1047	14.5857	0.0509143	0.838896	0.911045	16.746	14.1493	0.243252	0.374635	0.716866
Phvul.007G000300		0	PTHR36716:SF2 - F3H9.20 PROTEIN (1 of 1)			9.7	mitochondrial electron transport / ATP synthesis.cytochrome c oxidase	mitochondrial electron transport / ATP synthesis	Phvul.007G000300	(at1g28140 : 317.0) unknown protein; FUNCTIONS IN: molecular_function unknown; INVOLVED IN: biological_process unknown; LOCATED IN: chloroplast; EXPRESSED IN: 22 plant structures; EXPRESSED DURING: 13 growth stages; CONTAINS InterPro DOMAIN/s: Protein of unknown function DUF2301, transmembrane (InterPro:IPR019275); Has 140 Blast hits to 140 proteins in 72 species: Archae - 0; Bacteria - 86; Metaz…	T	16.0995	13.9493	27.677	32.957	14.6603	15.9283	0.119893	0.688774	0.816519	29.6417	13.0438	1.18336	1.90341e-05	0.000230059	32.5796	27.7051	0.233786	0.463361	0.773249
Phvul.001G015300		0	PTHR35284:SF1 - OUTER ENVELOPE PORE PROTEIN 24A, CHLOROPLASTIC-RELATED (1 of 1)			35.1	not assigned.no ontology	not assigned	Phvul.001G015300	(at1g45170 : 304.0) unknown protein; FUNCTIONS IN: molecular_function unknown; INVOLVED IN: biological_process unknown; LOCATED IN: cellular_component unknown; EXPRESSED IN: 24 plant structures; EXPRESSED DURING: 13 growth stages; BEST Arabidopsis thaliana protein match is: unknown protein (TAIR:AT5G42960.1); Has 60 Blast hits to 60 proteins in 18 species: Archae - 0; Bacteria - 0; Metazoa - 0; F…	T	222.961	237.49	120.065	125.359	204.105	265.243	0.378013	0.0937429	0.214867	127.56	218.938	-0.779182	1.81458e-05	0.000221665	124.238	119.657	0.0541003	0.822107	0.943736
Phvul.001G059700		0				35.1	not assigned.no ontology	not assigned	Phvul.001G059700	(at5g24890 : 104.0) unknown protein; FUNCTIONS IN: molecular_function unknown; INVOLVED IN: biological_process unknown; LOCATED IN: cellular_component unknown; EXPRESSED IN: 24 plant structures; EXPRESSED DURING: 13 growth stages; BEST Arabidopsis thaliana protein match is: unknown protein (TAIR:AT2G24550.1); Has 1807 Blast hits to 1807 proteins in 277 species: Archae - 0; Bacteria - 0; Metazoa -…	T	23.2227	5.1821	7.83861	7.78675	20.8559	5.64091	-1.88693	1.00511e-07	1.35848e-06	8.50229	4.70592	0.853099	0.0542058	0.146772	7.7199	7.91297	-0.0349386	0.948428	0.983882
Phvul.001G193700		0				35.1	not assigned.no ontology	not assigned	Phvul.001G193700	(at5g06270 : 90.5) unknown protein; FUNCTIONS IN: molecular_function unknown; INVOLVED IN: biological_process unknown; LOCATED IN: chloroplast; EXPRESSED IN: 21 plant structures; EXPRESSED DURING: 11 growth stages; BEST Arabidopsis thaliana protein match is: unknown protein (TAIR:AT3G11600.1); Has 1807 Blast hits to 1807 proteins in 277 species: Archae - 0; Bacteria - 0; Metazoa - 736; Fungi - 34…	T	66.1413	70.906	36.2232	31.1209	60.1764	78.6447	0.386113	0.111417	0.243183	38.316	65.2835	-0.76787	0.00878728	0.0368914	30.8344	36.0609	-0.226174	0.515808	0.804173
Phvul.002G030700		0				35.1	not assigned.no ontology	not assigned	Phvul.002G030700	(at1g63810 : 1367.0) CONTAINS InterPro DOMAIN/s: Nrap protein (InterPro:IPR005554); Has 396 Blast hits to 382 proteins in 182 species: Archae - 3; Bacteria - 2; Metazoa - 142; Fungi - 146; Plants - 43; Viruses - 0; Other Eukaryotes - 60 (source: NCBI BLink). & (gnl|cdd|67428 : 817.0) no description available & (gnl|cdd|37265 : 679.0) no description available & (reliability: 2734.0) & (original de…	T	11.7231	10.0828	5.72527	2.67292	10.6129	11.3766	0.100327	0.666388	0.801487	6.02216	9.35878	-0.634772	0.0272143	0.0876516	2.66513	5.68611	-1.09318	0.00676262	0.139242
Phvul.002G053100		0	PF05347 - Complex 1 protein (LYR family) (Complex1_LYR) (1 of 8)			35.1	not assigned.no ontology	not assigned	Phvul.002G053100	(at3g19508 : 100.0) unknown protein; LOCATED IN: mitochondrion; Has 34 Blast hits to 34 proteins in 14 species: Archae - 0; Bacteria - 0; Metazoa - 0; Fungi - 0; Plants - 34; Viruses - 0; Other Eukaryotes - 0 (source: NCBI BLink). & (reliability: 200.0) & (original description: no original description)	T	70.9537	39.5448	20.6432	8.69768	64.7955	43.7739	-0.565931	0.0257008	0.079074	22.0661	36.3066	-0.715854	0.0155475	0.0569045	8.78926	20.7251	-1.23634	0.00261052	0.0928603
Phvul.002G121100		0	PTHR21506 - COMPONENT OF OLIGOMERIC GOLGI COMPLEX 6 (1 of 1)			35.1	not assigned.no ontology	not assigned	Phvul.002G121100	(at1g31780 : 930.0) CONTAINS InterPro DOMAIN/s: Conserved oligomeric complex COG6 (InterPro:IPR010490); Has 384 Blast hits to 379 proteins in 190 species: Archae - 0; Bacteria - 4; Metazoa - 151; Fungi - 156; Plants - 42; Viruses - 0; Other Eukaryotes - 31 (source: NCBI BLink). & (gnl|cdd|69913 : 631.0) no description available & (gnl|cdd|38962 : 622.0) no description available & (reliability: 18…	T	31.5167	30.2712	31.1686	29.7618	28.5639	34.3018	0.26414	0.279993	0.461633	33.3426	28.168	0.243101	0.30501	0.487701	29.4969	31.1657	-0.0793178	0.756615	0.917876
Phvul.002G249700		0	K11548 - kinetochore protein Nuf2 (NUF2, CDCA1) (1 of 1)			35.1	not assigned.no ontology	not assigned	Phvul.002G249700	(at1g61000 : 302.0) FUNCTIONS IN: molecular_function unknown; INVOLVED IN: mitosis; LOCATED IN: plasma membrane; EXPRESSED IN: cultured cell; CONTAINS InterPro DOMAIN/s: Kinetochore protein Nuf2 (InterPro:IPR005549); Has 50972 Blast hits to 29793 proteins in 2070 species: Archae - 902; Bacteria - 7404; Metazoa - 23628; Fungi - 4156; Plants - 2312; Viruses - 158; Other Eukaryotes - 12412 (source: …	T	36.6793	16.9769	7.49045	4.49224	33.585	19.2441	-0.803301	0.00291122	0.0132404	7.94007	15.8064	-0.991964	0.00031421	0.00247174	4.49672	7.47233	-0.732636	0.0845791	0.395628
Phvul.003G001400		0				35.1	not assigned.no ontology	not assigned	Phvul.003G001400	(at1g30240 : 238.0) unknown protein; Has 169 Blast hits to 168 proteins in 75 species: Archae - 0; Bacteria - 0; Metazoa - 49; Fungi - 68; Plants - 46; Viruses - 0; Other Eukaryotes - 6 (source: NCBI BLink). & (reliability: 476.0) & (original description: no original description)	T	3.65139	3.63383	1.63116	0.92061	3.31289	3.99667	0.270427	0.390551	0.570785	1.781	3.33284	-0.906352	0.0126659	0.0488403	0.936164	1.65809	-0.826126	0.0745656	0.37508
Phvul.003G082900		0				35.1	not assigned.no ontology	not assigned	Phvul.003G082900	(at1g12020 : 115.0) unknown protein; BEST Arabidopsis thaliana protein match is: unknown protein (TAIR:AT1G62422.1); Has 89 Blast hits to 88 proteins in 16 species: Archae - 0; Bacteria - 0; Metazoa - 0; Fungi - 0; Plants - 87; Viruses - 0; Other Eukaryotes - 2 (source: NCBI BLink). & (reliability: 220.0) & (original description: no original description)	T	22.5841	15.3199	6.71328	11.1423	20.2878	16.8819	-0.265299	0.330015	0.512865	7.24758	14.0344	-0.952774	0.00590639	0.0269327	11.0392	6.77711	0.703573	0.161359	0.516958
Phvul.003G144300		0	K12846 - U4/U6.U5 tri-snRNP-associated protein 3 (SNRNP27) (1 of 1)			35.1	not assigned.no ontology	not assigned	Phvul.003G144300	(at5g57370 : 88.6) unknown protein; CONTAINS InterPro DOMAIN/s: Protein of unknown function DUF1777 (InterPro:IPR013957); Has 30201 Blast hits to 17322 proteins in 780 species: Archae - 12; Bacteria - 1396; Metazoa - 17338; Fungi - 3422; Plants - 5037; Viruses - 0; Other Eukaryotes - 2996 (source: NCBI BLink). & (reliability: 177.2) & (original description: no original description)	T	129.921	110.542	69.5574	48.205	117.857	123.402	0.06634	0.751926	0.858044	74.1823	101.9	-0.458035	0.0126671	0.0488403	47.8221	69.4501	-0.538298	0.0265126	0.249716
Phvul.003G153300		0				35.1	not assigned.no ontology	not assigned	Phvul.003G153300	(at4g30845 : 108.0) unknown protein; FUNCTIONS IN: molecular_function unknown; INVOLVED IN: biological_process unknown; LOCATED IN: chloroplast; Has 16 Blast hits to 16 proteins in 8 species: Archae - 0; Bacteria - 0; Metazoa - 0; Fungi - 0; Plants - 16; Viruses - 0; Other Eukaryotes - 0 (source: NCBI BLink). & (reliability: 216.0) & (original description: no original description)	T	12.5168	4.95023	3.72069	3.28904	11.3808	5.81683	-0.967288	0.0394509	0.11089	4.1109	4.73086	-0.206938	0.722737	0.834203	3.40213	3.8409	-0.177425	0.772227	0.92505
Phvul.003G183800		0				35.1	not assigned.no ontology	not assigned	Phvul.003G183800	(at5g08060 : 150.0) unknown protein; FUNCTIONS IN: molecular_function unknown; INVOLVED IN: biological_process unknown; LOCATED IN: mitochondrion; EXPRESSED IN: 24 plant structures; EXPRESSED DURING: 16 growth stages; Has 42 Blast hits to 42 proteins in 17 species: Archae - 0; Bacteria - 0; Metazoa - 0; Fungi - 0; Plants - 41; Viruses - 0; Other Eukaryotes - 1 (source: NCBI BLink). & (reliability…	T	324.07	420.506	244.1	181.367	294.566	466.262	0.662544	0.000848044	0.00463819	260.14	386.188	-0.569944	0.00188234	0.0107318	180.089	243.605	-0.435821	0.131089	0.472893
Phvul.003G235100		0				35.1	not assigned.no ontology	not assigned	Phvul.003G235100	(at3g49890 : 130.0) unknown protein; Has 27 Blast hits to 27 proteins in 13 species: Archae - 0; Bacteria - 0; Metazoa - 3; Fungi - 0; Plants - 21; Viruses - 0; Other Eukaryotes - 3 (source: NCBI BLink). & (reliability: 260.0) & (original description: no original description)	T	39.0832	22.1907	17.8657	17.9418	35.587	24.787	-0.521756	0.0279709	0.084573	19.0543	20.5014	-0.104748	0.664852	0.794328	17.7824	17.8688	-0.00702925	0.981935	0.994555
Phvul.004G032600		0	K10903 - HUS1 checkpoint protein (HUS1) (1 of 1)			35.1	not assigned.no ontology	not assigned	Phvul.004G032600	(at1g52530 : 440.0) CONTAINS InterPro DOMAIN/s: Hus1-like protein (InterPro:IPR007150); Has 129 Blast hits to 128 proteins in 49 species: Archae - 0; Bacteria - 0; Metazoa - 57; Fungi - 10; Plants - 47; Viruses - 0; Other Eukaryotes - 15 (source: NCBI BLink). & (gnl|cdd|39202 : 241.0) no description available & (reliability: 880.0) & (original description: no original description)	T	10.0187	6.70166	5.62491	1.73037	9.06513	7.47777	-0.277723	0.377981	0.559565	5.96331	6.18592	-0.050147	0.880093	0.935569	1.76947	5.62205	-1.66988	0.000542693	0.0446462
Phvul.005G082100		0	K18178 - cytochrome c oxidase assembly factor 5 (COA5, PET191) (1 of 1)			35.1	not assigned.no ontology	not assigned	Phvul.005G082100	(at1g10865 : 105.0) FUNCTIONS IN: molecular_function unknown; INVOLVED IN: biological_process unknown; LOCATED IN: cellular_component unknown; CONTAINS InterPro DOMAIN/s: Cytochrome c oxidase assembly protein PET191, N-terminal (InterPro:IPR018793); Has 30201 Blast hits to 17322 proteins in 780 species: Archae - 12; Bacteria - 1396; Metazoa - 17338; Fungi - 3422; Plants - 5037; Viruses - 0; Other…	T	105.67	94.6353	113.64	106.111	95.8437	107.137	0.160823	0.529121	0.694191	121.893	88.0744	0.468284	0.0693326	0.176362	105.6	113.843	-0.108422	0.742736	0.91162
Phvul.005G182800		0	PF15054 - Domain of unknown function (DUF4535) (DUF4535) (1 of 4)			35.1	not assigned.no ontology	not assigned	Phvul.005G182800	(at4g25225 : 83.2) unknown protein; LOCATED IN: endomembrane system; BEST Arabidopsis thaliana protein match is: unknown protein (TAIR:AT2G35736.2); Has 78 Blast hits to 78 proteins in 13 species: Archae - 0; Bacteria - 0; Metazoa - 0; Fungi - 0; Plants - 78; Viruses - 0; Other Eukaryotes - 0 (source: NCBI BLink). & (reliability: 166.4) & (original description: no original description)	T	73.0843	63.6024	43.0908	23.5584	66.4874	70.649	0.0875608	0.717255	0.835965	46.1942	58.4754	-0.340168	0.170842	0.333944	23.5488	43.2342	-0.874725	0.0146458	0.198331
Phvul.006G105600		0	PTHR12596:SF1 - EXPORTIN-4 (1 of 1)			35.1	not assigned.no ontology	not assigned	Phvul.006G105600	(at3g04490 : 1306.0) unknown protein; BEST Arabidopsis thaliana protein match is: unknown protein (TAIR:AT4G38092.1); Has 75 Blast hits to 64 proteins in 20 species: Archae - 0; Bacteria - 0; Metazoa - 36; Fungi - 0; Plants - 22; Viruses - 0; Other Eukaryotes - 17 (source: NCBI BLink). & (gnl|cdd|39741 : 380.0) no description available & (reliability: 2612.0) & (original description: no original …	T	3.22655	4.10276	3.45668	2.98765	2.91082	4.63237	0.670481	0.0106944	0.0393082	3.65896	3.80738	-0.0562172	0.834297	0.908424	2.9597	3.44488	-0.219097	0.542158	0.819597
Phvul.006G182900		0				35.1	not assigned.no ontology	not assigned	Phvul.006G182900	(at1g28395 : 86.7) unknown protein; FUNCTIONS IN: molecular_function unknown; INVOLVED IN: biological_process unknown; LOCATED IN: chloroplast; EXPRESSED IN: 22 plant structures; EXPRESSED DURING: 13 growth stages; BEST Arabidopsis thaliana protein match is: unknown protein (TAIR:AT2G33847.1). & (reliability: 161.8) & (original description: no original description)	T	137.768	169.802	118.646	75.0261	124.692	190.725	0.613175	0.00427005	0.018298	125.429	157.049	-0.323736	0.157893	0.316645	74.7002	118.028	-0.660009	0.0784549	0.382132
Phvul.007G008700		0				35.1	not assigned.no ontology	not assigned	Phvul.007G008700	(at5g13560 : 639.0) unknown protein; BEST Arabidopsis thaliana protein match is: unknown protein (TAIR:AT2G37370.1); Has 12055 Blast hits to 8846 proteins in 811 species: Archae - 217; Bacteria - 1046; Metazoa - 6104; Fungi - 1115; Plants - 528; Viruses - 14; Other Eukaryotes - 3031 (source: NCBI BLink). & (reliability: 1278.0) & (original description: no original description)	T	33.9865	18.2711	20.0176	29.7603	30.6484	20.6186	-0.571791	0.01308	0.0461432	21.3927	16.9583	0.334796	0.118565	0.258579	29.4892	20.0084	0.559533	0.015088	0.201112
Phvul.007G061300		0	PTHR33109:SF4 - EPIDERMAL PATTERNING FACTOR-LIKE PROTEIN 5 (1 of 2)			35.1	not assigned.no ontology	not assigned	Phvul.007G061300	(at4g14723 : 84.0) BEST Arabidopsis thaliana protein match is: allergen-related (TAIR:AT3G22820.1); Has 35333 Blast hits to 34131 proteins in 2444 species: Archae - 798; Bacteria - 22429; Metazoa - 974; Fungi - 991; Plants - 531; Viruses - 0; Other Eukaryotes - 9610 (source: NCBI BLink). & (reliability: 168.0) & (original description: no original description)	T	11.551	4.85552	2.01841	1.76298	10.5005	5.69046	-0.88298	0.161122	0.316431	2.20129	4.57621	-1.04915	0.219621	0.392976	1.86095	2.10145	-0.179689	0.835232	0.947041
Phvul.007G072000		0				35.1	not assigned.no ontology	not assigned	Phvul.007G072000	(at5g23890 : 496.0) LOCATED IN: mitochondrion, chloroplast thylakoid membrane, chloroplast, plastid, chloroplast envelope; EXPRESSED IN: 24 plant structures; EXPRESSED DURING: 14 growth stages; CONTAINS InterPro DOMAIN/s: S-layer homology domain (InterPro:IPR001119); BEST Arabidopsis thaliana protein match is: unknown protein (TAIR:AT5G52410.2); Has 1807 Blast hits to 1807 proteins in 277 species…	T	4.04788	4.40709	8.12196	7.79227	3.63909	5.02925	0.466983	0.132564	0.275408	8.76756	4.12008	1.08816	0.000300921	0.00238277	7.71777	8.16109	-0.08018	0.789546	0.930794
Phvul.007G101100		0	PTHR28066:SF1 - 37S RIBOSOMAL PROTEIN MRP10, MITOCHONDRIAL (1 of 2)			35.1	not assigned.no ontology	not assigned	Phvul.007G101100	(at1g47278 : 95.9) unknown protein; FUNCTIONS IN: molecular_function unknown; INVOLVED IN: biological_process unknown; LOCATED IN: cellular_component unknown; Has 37 Blast hits to 37 proteins in 14 species: Archae - 0; Bacteria - 0; Metazoa - 0; Fungi - 0; Plants - 36; Viruses - 0; Other Eukaryotes - 1 (source: NCBI BLink). & (reliability: 191.8) & (original description: no original description)	T	9.81906	15.558	15.4003	17.967	9.09154	16.9828	0.901149	0.0309101	0.0916437	16.4288	14.1584	0.217198	0.618357	0.760042	17.9585	15.4633	0.215172	0.60005	0.849614
Phvul.007G231900		0				35.1	not assigned.no ontology	not assigned	Phvul.007G231900	(at1g04555 : 138.0) unknown protein; FUNCTIONS IN: molecular_function unknown; INVOLVED IN: biological_process unknown; LOCATED IN: cellular_component unknown; BEST Arabidopsis thaliana protein match is: unknown protein (TAIR:AT4G33380.1); Has 84 Blast hits to 83 proteins in 15 species: Archae - 0; Bacteria - 0; Metazoa - 9; Fungi - 0; Plants - 75; Viruses - 0; Other Eukaryotes - 0 (source: NCBI …	T	81.2717	55.458	38.0878	31.6424	74.4492	61.932	-0.265534	0.268554	0.448934	40.4625	51.1151	-0.336207	0.121256	0.262958	31.5487	38.0007	-0.268635	0.471067	0.778588
Phvul.008G021400		0				35.1	not assigned.no ontology	not assigned	Phvul.008G021400	(at1g67170 : 265.0) unknown protein; BEST Arabidopsis thaliana protein match is: unknown protein (TAIR:AT3G14750.1); Has 5478 Blast hits to 4354 proteins in 533 species: Archae - 87; Bacteria - 653; Metazoa - 2554; Fungi - 380; Plants - 418; Viruses - 16; Other Eukaryotes - 1370 (source: NCBI BLink). & (reliability: 530.0) & (original description: no original description)	T	31.2162	28.4683	18.3148	14.082	28.2499	32.0555	0.182377	0.433337	0.609921	19.477	26.4188	-0.439532	0.059412	0.156904	14.0026	18.2728	-0.38411	0.191253	0.552119
Phvul.008G267200		0				35.1	not assigned.no ontology	not assigned	Phvul.008G267200	(at1g50660 : 531.0) unknown protein; INVOLVED IN: biological_process unknown; LOCATED IN: chloroplast; EXPRESSED IN: 22 plant structures; EXPRESSED DURING: 13 growth stages; BEST Arabidopsis thaliana protein match is: unknown protein (TAIR:AT3G20350.1); Has 21445 Blast hits to 15134 proteins in 1325 species: Archae - 461; Bacteria - 2309; Metazoa - 11052; Fungi - 1737; Plants - 1035; Viruses - 42…	T	6.37036	3.30962	1.57991	2.61796	5.63097	3.66766	-0.618684	0.0884168	0.205324	1.70078	3.05185	-0.84125	0.0158868	0.0579006	2.61583	1.59595	0.710893	0.0519747	0.324991
Phvul.009G102800		0				35.1	not assigned.no ontology	not assigned	Phvul.009G102800	(at4g20325 : 274.0) FUNCTIONS IN: molecular_function unknown; INVOLVED IN: biological_process unknown; LOCATED IN: nucleus; CONTAINS InterPro DOMAIN/s: Ribonuclease H2, subunit B (InterPro:IPR019024); Has 30201 Blast hits to 17322 proteins in 780 species: Archae - 12; Bacteria - 1396; Metazoa - 17338; Fungi - 3422; Plants - 5037; Viruses - 0; Other Eukaryotes - 2996 (source: NCBI BLink). & (gnl|c…	T	24.3226	20.3345	11.8156	6.95819	22.0524	22.6914	0.0413128	0.887115	0.937681	12.6482	18.6353	-0.559053	0.0876346	0.209101	6.96468	11.8443	-0.765487	0.0783324	0.382076
Phvul.009G124200		0	PTHR15410:SF2 - HIRA-INTERACTING PROTEIN 3 (1 of 1)			35.1	not assigned.no ontology	not assigned	Phvul.009G124200	(at4g08310 : 151.0) FUNCTIONS IN: molecular_function unknown; INVOLVED IN: biological_process unknown; LOCATED IN: cellular_component unknown; EXPRESSED IN: 25 plant structures; EXPRESSED DURING: 13 growth stages; CONTAINS InterPro DOMAIN/s: Histone chaperone domain CHZ (InterPro:IPR019098); BEST Arabidopsis thaliana protein match is: unknown protein (TAIR:AT1G44780.2); Has 53711 Blast hits to 33…	T	23.7664	16.1188	11.4057	9.99358	21.3645	17.8917	-0.255939	0.25978	0.438804	12.139	14.8098	-0.286144	0.181401	0.346769	9.91047	11.3878	-0.200927	0.489927	0.789474
Phvul.009G245900		0				35.1	not assigned.no ontology	not assigned	Phvul.009G245900	(at5g18540 : 110.0) unknown protein; Has 1784 Blast hits to 634 proteins in 116 species: Archae - 0; Bacteria - 0; Metazoa - 1013; Fungi - 200; Plants - 288; Viruses - 0; Other Eukaryotes - 283 (source: NCBI BLink). & (reliability: 220.0) & (original description: no original description)	T	48.1607	24.1507	12.6584	15.0835	43.5392	26.6735	-0.707053	0.00440596	0.0187897	13.708	22.1615	-0.694702	0.0174232	0.0624504	15.0031	12.7708	0.232999	0.501343	0.796665
Phvul.009G253100		0	PTHR11736 - MELANOMA-ASSOCIATED ANTIGEN MAGE ANTIGEN (1 of 1)			35.1	not assigned.no ontology	not assigned	Phvul.009G253100	(at1g34770 : 284.0) CONTAINS InterPro DOMAIN/s: MAGE protein (InterPro:IPR002190); Has 1274 Blast hits to 1260 proteins in 85 species: Archae - 0; Bacteria - 0; Metazoa - 1104; Fungi - 45; Plants - 49; Viruses - 0; Other Eukaryotes - 76 (source: NCBI BLink). & (gnl|cdd|85465 : 120.0) no description available & (gnl|cdd|39762 : 96.2) no description available & (reliability: 568.0) & (original desc…	T	38.5345	23.9404	22.531	42.7785	35.2063	27.18	-0.373136	0.158189	0.312593	24.2991	22.3157	0.121889	0.666594	0.795598	42.5227	22.6581	0.908297	0.00188866	0.0786195
Phvul.010G107800		0				35.1	not assigned.no ontology	not assigned	Phvul.010G107800	(at5g41620 : 242.0) FUNCTIONS IN: molecular_function unknown; INVOLVED IN: biological_process unknown; LOCATED IN: chloroplast, plasma membrane; EXPRESSED IN: 9 plant structures; EXPRESSED DURING: 6 growth stages; BEST Arabidopsis thaliana protein match is: intracellular protein transport protein USO1-related (TAIR:AT1G64180.1); Has 30201 Blast hits to 17322 proteins in 780 species: Archae - 12; …	T	10.6592	2.44761	1.73735	2.1131	9.49385	2.74069	-1.79229	3.73611e-09	6.39142e-08	1.88895	2.25896	-0.259002	0.519898	0.684852	2.10976	1.7622	0.260774	0.576674	0.838248
Phvul.010G110700		0	PF08167 - rRNA processing/ribosome biogenesis (RIX1) (1 of 1)			35.1	not assigned.no ontology	not assigned	Phvul.010G110700	(at1g30240 : 512.0) unknown protein; Has 169 Blast hits to 168 proteins in 75 species: Archae - 0; Bacteria - 0; Metazoa - 49; Fungi - 68; Plants - 46; Viruses - 0; Other Eukaryotes - 6 (source: NCBI BLink). & (reliability: 1024.0) & (original description: no original description)	T	19.6526	14.888	12.3735	32.9871	17.8989	16.7684	-0.0940552	0.687947	0.815943	13.2934	13.7901	-0.0536757	0.811274	0.893191	32.4967	12.4004	1.39004	0.000146044	0.0218505
Phvul.010G127100		0	K14301 - nuclear pore complex protein Nup107 (NUP107, NUP84) (1 of 1)			35.1	not assigned.no ontology	not assigned	Phvul.010G127100	(at3g14120 : 1432.0) FUNCTIONS IN: molecular_function unknown; INVOLVED IN: transport; LOCATED IN: nuclear pore; EXPRESSED IN: 22 plant structures; EXPRESSED DURING: 13 growth stages; CONTAINS InterPro DOMAIN/s: Nuclear pore protein 84/107 (InterPro:IPR007252). & (gnl|cdd|67726 : 491.0) no description available & (gnl|cdd|37175 : 99.3) no description available & (reliability: 2864.0) & (original …	T	7.28859	5.72952	3.46123	2.97375	6.55848	6.42457	-0.029701	0.903073	0.946961	3.72768	5.30001	-0.509151	0.0345201	0.104529	2.95138	3.47703	-0.235398	0.441452	0.760789
Phvul.010G153600		0	K14546 - U3 small nucleolar RNA-associated protein 5 (UTP5, WDR43) (1 of 2)			35.1	not assigned.no ontology	not assigned	Phvul.010G153600	(at1g15420 : 186.0) CONTAINS InterPro DOMAIN/s: Small-subunit processome, Utp12 (InterPro:IPR007148); Has 764 Blast hits to 656 proteins in 193 species: Archae - 0; Bacteria - 42; Metazoa - 237; Fungi - 154; Plants - 85; Viruses - 23; Other Eukaryotes - 223 (source: NCBI BLink). & (gnl|cdd|39747 : 115.0) no description available & (gnl|cdd|71597 : 88.7) no description available & (reliability: 37…	T	29.8233	21.7142	7.70755	4.65869	27.1532	24.4674	-0.150188	0.521837	0.687307	8.07848	20.0998	-1.31325	3.49949e-05	0.000387537	4.64553	7.64585	-0.719084	0.102084	0.428836
Phvul.011G018400		0				35.1	not assigned.no ontology	not assigned	Phvul.011G018400	(at3g23255 : 146.0) unknown protein; FUNCTIONS IN: molecular_function unknown; INVOLVED IN: biological_process unknown; LOCATED IN: cellular_component unknown. & (reliability: 292.0) & (original description: no original description)	T	17.8191	9.74488	6.26423	8.6081	16.2242	10.9499	-0.567252	0.0679277	0.168274	6.73263	9.06677	-0.428116	0.218885	0.392155	8.60954	6.316	0.445031	0.220829	0.585157
Phvul.011G101300		0	K06676 - condensin complex subunit 2 (BRRN1, BRN1, CAPH) (1 of 2)			35.1	not assigned.no ontology	not assigned	Phvul.011G101300	(at2g32590 : 669.0) LOCATED IN: chloroplast; EXPRESSED IN: 17 plant structures; EXPRESSED DURING: 9 growth stages; CONTAINS InterPro DOMAIN/s: Barren (InterPro:IPR008418); Has 467 Blast hits to 447 proteins in 202 species: Archae - 0; Bacteria - 4; Metazoa - 147; Fungi - 168; Plants - 39; Viruses - 1; Other Eukaryotes - 108 (source: NCBI BLink). & (gnl|cdd|86950 : 432.0) no description available …	T	15.9024	7.02158	2.12301	1.2397	14.3744	7.79057	-0.883727	0.000450895	0.00267168	2.26071	6.44859	-1.50793	1.82722e-07	4.04501e-06	1.25402	2.12924	-0.766121	0.0731784	0.372728
Phvul.011G104100		0				35.1	not assigned.no ontology	not assigned	Phvul.011G104100	(at1g61900 : 426.0) unknown protein; BEST Arabidopsis thaliana protein match is: unknown protein (TAIR:AT2G30700.1). & (reliability: 852.0) & (original description: no original description)	T	0.892027	2.89577	1.61957	0.603929	0.82155	3.21489	1.96827	4.66793e-06	4.53537e-05	1.74506	2.66371	-0.606812	0.110269	0.245654	0.630478	1.64109	-1.38194	0.00936332	0.163419
Phvul.L002046		0				35.1	not assigned.no ontology	not assigned	Phvul.L002046	(at1g67350 : 137.0) unknown protein; FUNCTIONS IN: molecular_function unknown; INVOLVED IN: photorespiration; LOCATED IN: mitochondrial membrane, mitochondrial respiratory chain complex I, respiratory chain complex I; EXPRESSED IN: 24 plant structures; EXPRESSED DURING: 15 growth stages; Has 2 Blast hits to 2 proteins in 1 species: Archae - 0; Bacteria - 0; Metazoa - 0; Fungi - 0; Plants - 2; Vir…	T	491.201	543.144	476.402	397.572	445.988	603.883	0.437269	0.0214611	0.0685821	510.092	499.06	0.0314287	0.863527	0.925835	393.823	476.401	-0.274567	0.231734	0.598001
Phvul.002G306600		0	PTHR31513:SF1 - GLYCINE-RICH PROTEIN (1 of 2)			35.1.40	not assigned.no ontology.glycine rich proteins	not assigned	Phvul.002G306600	(at5g11700 : 1376.0) BEST Arabidopsis thaliana protein match is: glycine-rich protein (TAIR:AT4G32920.3); Has 8203 Blast hits to 3102 proteins in 389 species: Archae - 3; Bacteria - 5624; Metazoa - 852; Fungi - 139; Plants - 704; Viruses - 77; Other Eukaryotes - 804 (source: NCBI BLink). & (reliability: 2752.0) & (original description: no original description)	T	3.07855	2.43055	3.93367	8.05372	2.80037	2.71496	-0.0446588	0.855325	0.919683	4.25597	2.24439	0.922165	0.000908771	0.00593595	7.92211	3.95771	1.00158	0.0242105	0.239291
Phvul.009G112800		0	PTHR31513:SF1 - GLYCINE-RICH PROTEIN (1 of 2)			35.1.40	not assigned.no ontology.glycine rich proteins	not assigned	Phvul.009G112800	(at5g11700 : 1724.0) BEST Arabidopsis thaliana protein match is: glycine-rich protein (TAIR:AT4G32920.3); Has 8203 Blast hits to 3102 proteins in 389 species: Archae - 3; Bacteria - 5624; Metazoa - 852; Fungi - 139; Plants - 704; Viruses - 77; Other Eukaryotes - 804 (source: NCBI BLink). & (reliability: 3448.0) & (original description: no original description)	T	6.59135	7.72211	4.71152	5.2467	5.92178	8.60562	0.539267	0.0189481	0.0621144	5.0234	7.10703	-0.500272	0.00964965	0.039564	5.19506	4.70717	0.142396	0.601684	0.850464
Phvul.009G257900		0	PTHR24016:SF0 - CONSERVED OLIGOMERIC GOLGI COMPLEX SUBUNIT 4 (1 of 2)			35.1.5	not assigned.no ontology.pentatricopeptide (PPR) repeat-containing protein	not assigned	Phvul.009G257900	(at4g01400 : 1168.0) FUNCTIONS IN: molecular_function unknown; INVOLVED IN: biological_process unknown; LOCATED IN: cellular_component unknown; EXPRESSED IN: 23 plant structures; EXPRESSED DURING: 15 growth stages; CONTAINS InterPro DOMAIN/s: Pentatricopeptide repeat (InterPro:IPR002885); BEST Arabidopsis thaliana protein match is: Pentatricopeptide repeat (PPR) superfamily protein (TAIR:AT5G4610…	T	16.383	15.603	9.1044	7.51723	15.0517	17.5133	0.218549	0.412741	0.59026	9.66326	14.4486	-0.579619	0.0117106	0.0459738	7.48091	9.07758	-0.279362	0.38343	0.722981
Phvul.001G002200		0				35.2	not assigned.unknown	not assigned	Phvul.001G002200	(at1g76070 : 87.4) unknown protein; FUNCTIONS IN: molecular_function unknown; INVOLVED IN: biological_process unknown; LOCATED IN: plasma membrane; EXPRESSED IN: 8 plant structures; EXPRESSED DURING: LP.04 four leaves visible, 4 anthesis, petal differentiation and expansion stage; BEST Arabidopsis thaliana protein match is: unknown protein (TAIR:AT1G20310.1); Has 66 Blast hits to 66 proteins in 1…	T	28.7762	9.38013	1.87787	3.31577	25.4367	10.0832	-1.33512	0.00560381	0.0230287	2.08342	8.41652	-2.0155	0.000409811	0.00307769	3.28923	1.94072	0.762666	0.377556	0.718469
Phvul.001G005300		0				35.2	not assigned.unknown	not assigned	Phvul.001G005300	(at1g75810 : 108.0) unknown protein; FUNCTIONS IN: molecular_function unknown; INVOLVED IN: biological_process unknown; LOCATED IN: endomembrane system; EXPRESSED IN: 24 plant structures; EXPRESSED DURING: 15 growth stages; Has 13 Blast hits to 13 proteins in 5 species: Archae - 0; Bacteria - 0; Metazoa - 0; Fungi - 0; Plants - 13; Viruses - 0; Other Eukaryotes - 0 (source: NCBI BLink). & (reliab…	T	16.8084	17.3026	23.1079	42.9586	15.2362	19.4702	0.353922	0.239714	0.416126	25.1518	16.0503	0.646317	0.0691551	0.176048	42.4564	23.3543	0.862791	0.0530404	0.326798
Phvul.001G006800		0				35.2	not assigned.unknown	not assigned	Phvul.001G006800	no hits & (original description: no original description)	T	20.8116	3.61837	1.59249	2.6633	18.7085	4.13693	-2.17667	1.04509e-12	2.89029e-11	1.71836	3.38238	-0.97724	0.00561115	0.0259224	2.66534	1.6098	0.726042	0.0475842	0.313085
Phvul.001G007600		0	PF12776 - Myb/SANT-like DNA-binding domain (Myb_DNA-bind_3) (1 of 47)			35.2	not assigned.unknown	not assigned	Phvul.001G007600	(at5g05800 : 80.9) unknown protein; FUNCTIONS IN: molecular_function unknown; INVOLVED IN: biological_process unknown; LOCATED IN: cellular_component unknown; EXPRESSED IN: 24 plant structures; EXPRESSED DURING: 15 growth stages; BEST Arabidopsis thaliana protein match is: unknown protein (TAIR:AT3G11290.1); Has 881 Blast hits to 512 proteins in 30 species: Archae - 0; Bacteria - 2; Metazoa - 0; …	T	14.4096	15.543	21.5134	28.5126	12.9793	17.4579	0.427782	0.0942394	0.215592	23.2322	14.3749	0.691296	0.0113784	0.0449399	28.1768	21.6165	0.382668	0.308695	0.666153
Phvul.001G010200		0				35.2	not assigned.unknown	not assigned	Phvul.001G010200	(at4g16850 : 85.9) unknown protein; BEST Arabidopsis thaliana protein match is: unknown protein (TAIR:AT1G31130.1); Has 30201 Blast hits to 17322 proteins in 780 species: Archae - 12; Bacteria - 1396; Metazoa - 17338; Fungi - 3422; Plants - 5037; Viruses - 0; Other Eukaryotes - 2996 (source: NCBI BLink). & (reliability: 171.8) & (original description: no original description)	T	10.2193	5.89819	2.9975	2.15042	9.25099	6.52586	-0.503588	0.0884753	0.205395	3.17977	5.41148	-0.761977	0.0751661	0.187122	2.17834	3.00963	-0.47005	0.413139	0.743268
Phvul.001G013200		0				35.2	not assigned.unknown	not assigned	Phvul.001G013200	no hits & (original description: no original description)	T	43.3598	3.88263	12.8925	39.2353	39.4898	4.53684	-3.12143	0.00230798	0.010894	14.0956	3.66455	1.93883	0.000555351	0.00395385	38.7877	13.0682	1.57098	0.000201716	0.0252415
Phvul.001G014600		0				35.2	not assigned.unknown	not assigned	Phvul.001G014600	no hits & (original description: no original description)	T	15.5153	3.07621	0.939507	1.04014	14.2045	3.34626	-2.08588	0.0883099	0.205143	1.05694	2.79343	-1.38839	0.241181	0.416817	1.14964	1.02039	0.158794	0.885595	0.962653
Phvul.001G015400		0	PTHR35464:SF1 - F18O14.9 (1 of 1)			35.2	not assigned.unknown	not assigned	Phvul.001G015400	(at1g75140 : 608.0) unknown protein; LOCATED IN: endoplasmic reticulum; EXPRESSED IN: 24 plant structures; EXPRESSED DURING: 13 growth stages; BEST Arabidopsis thaliana protein match is: unknown protein (TAIR:AT1G19370.1); Has 51 Blast hits to 49 proteins in 18 species: Archae - 0; Bacteria - 0; Metazoa - 0; Fungi - 0; Plants - 46; Viruses - 0; Other Eukaryotes - 5 (source: NCBI BLink). & (reliab…	T	14.8343	15.3308	16.9696	14.2683	13.4104	17.368	0.373163	0.139502	0.285782	18.1711	14.2711	0.348057	0.14399	0.296591	14.1662	16.9793	-0.261114	0.332561	0.684995
Phvul.001G018600		0				35.2	not assigned.unknown	not assigned	Phvul.001G018600	(at1g47310 : 276.0) unknown protein; FUNCTIONS IN: molecular_function unknown; INVOLVED IN: biological_process unknown; LOCATED IN: endomembrane system; EXPRESSED IN: 24 plant structures; EXPRESSED DURING: 13 growth stages; Has 45 Blast hits to 45 proteins in 11 species: Archae - 0; Bacteria - 0; Metazoa - 0; Fungi - 0; Plants - 45; Viruses - 0; Other Eukaryotes - 0 (source: NCBI BLink). & (relia…	T	5.02038	4.92638	7.52443	8.50045	4.59997	5.51517	0.261943	0.441577	0.616501	8.09592	4.53831	0.834308	0.0103819	0.0418258	8.46037	7.56246	0.161483	0.625488	0.860452
Phvul.001G019700		0	PTHR33348:SF3 - C-TERMINALLY ENCODED PEPTIDE 1 (1 of 2)			35.2	not assigned.unknown	not assigned	Phvul.001G019700	no hits & (original description: no original description)	T	2.16602	0	26.4571	78.7965	2.0848	0.0974264	-4.41972	0.000331134	0.00202209	30.0856	0.0806422	8.54456	NA	NA	77.6577	27.3082	1.50792	0.418014	0.747379
Phvul.001G020800		0				35.2	not assigned.unknown	not assigned	Phvul.001G020800	no hits & (original description: no original description)	T	11.439	32.4416	26.4056	26.8649	10.4106	35.8845	1.78529	3.10407e-11	7.15011e-10	28.6094	29.7076	-0.055499	0.844928	0.914359	26.6935	26.5832	0.00608699	0.985658	0.99628
Phvul.001G025300		0				35.2	not assigned.unknown	not assigned	Phvul.001G025300	no hits & (original description: no original description)	T	4.01624	7.33301	18.5048	5.15349	3.75192	8.10877	1.11144	0.031625	0.0933241	20.0276	6.76505	1.56786	8.69492e-05	0.00083826	5.29162	18.6851	-1.82564	0.000520302	0.0436694
Phvul.001G027800		0	PF15811 - Small VCP/p97-interacting protein (SVIP) (1 of 2)			35.2	not assigned.unknown	not assigned	Phvul.001G027800	no hits & (original description: no original description)	T	53.7546	43.894	50.8343	65.5213	48.8367	49.5474	0.0210272	0.938048	0.966041	54.6805	40.748	0.422884	0.0934544	0.218385	65.0717	51.0339	0.350227	0.286642	0.647516
Phvul.001G028500		0				35.2	not assigned.unknown	not assigned	Phvul.001G028500	(at1g27461 : 240.0) unknown protein; Has 30201 Blast hits to 17322 proteins in 780 species: Archae - 12; Bacteria - 1396; Metazoa - 17338; Fungi - 3422; Plants - 5037; Viruses - 0; Other Eukaryotes - 2996 (source: NCBI BLink). & (reliability: 480.0) & (original description: no original description)	T	0.571872	55.3611	231.265	467.208	0.531459	63.1162	6.89195	6.5643e-70	6.04673e-67	251.592	51.4841	2.28869	2.94859e-10	1.39893e-08	459.801	233.007	0.980665	0.028634	0.256421
Phvul.001G028600		0				35.2	not assigned.unknown	not assigned	Phvul.001G028600	no hits & (original description: no original description)	T	12.1291	28.7269	53.1929	72.8201	10.9634	32.0148	1.54607	5.86567e-11	1.29716e-09	57.6052	26.441	1.12278	4.29949e-05	0.000461817	71.9634	53.4987	0.42811	0.188815	0.550618
Phvul.001G028800		0				35.2	not assigned.unknown	not assigned	Phvul.001G028800	no hits & (original description: no original description)	T	27.5989	3.65711	1.34376	0.860647	25.107	4.16542	-2.59148	1.15543e-13	3.54322e-12	1.53965	3.44564	-1.16993	0.035065	0.10564	0.94356	1.42844	-0.593043	0.573203	0.836273
Phvul.001G029300		0				35.2	not assigned.unknown	not assigned	Phvul.001G029300	no hits & (original description: no original description)	T	55.1677	15.8541	10.0381	12.9417	51.0249	17.5086	-1.54336	1.75203e-06	1.85177e-05	10.7695	14.5465	-0.430201	0.293346	0.474852	13.0091	10.1288	0.359859	0.467731	0.776372
Phvul.001G030900		0				35.2	not assigned.unknown	not assigned	Phvul.001G030900	no hits & (original description: no original description)	T	9.01416	3.26747	0.206623	1.0724	8.26997	3.72865	-1.14857	0.0105836	0.0389604	0.327694	3.05547	-3.22383	0.000137001	0.00123151	1.16032	0.307428	1.91999	0.0910463	0.410265
Phvul.001G031100		0	PF11255 - Protein of unknown function (DUF3054) (DUF3054) (1 of 1)			35.2	not assigned.unknown	not assigned	Phvul.001G031100	(at1g44920 : 199.0) unknown protein; FUNCTIONS IN: molecular_function unknown; INVOLVED IN: biological_process unknown; LOCATED IN: chloroplast; EXPRESSED IN: 22 plant structures; EXPRESSED DURING: 13 growth stages; CONTAINS InterPro DOMAIN/s: Protein of unknown function DUF3054 (InterPro:IPR021414); Has 246 Blast hits to 246 proteins in 119 species: Archae - 14; Bacteria - 181; Metazoa - 0; Fung…	T	20.1857	21.2094	22.9747	29.2844	18.5792	23.6294	0.346904	0.197258	0.365066	24.6565	19.5332	0.335539	0.125048	0.269088	29.104	23.0277	0.337553	0.240065	0.606069
Phvul.001G031800		0				35.2	not assigned.unknown	not assigned	Phvul.001G031800	(at3g49720 : 326.0) unknown protein; FUNCTIONS IN: molecular_function unknown; INVOLVED IN: biological_process unknown; LOCATED IN: chloroplast thylakoid membrane, Golgi apparatus, plasma membrane, membrane; EXPRESSED IN: 25 plant structures; EXPRESSED DURING: 15 growth stages; BEST Arabidopsis thaliana protein match is: unknown protein (TAIR:AT5G65810.1); Has 64 Blast hits to 64 proteins in 11 s…	T	44.3798	58.7877	58.4864	72.3967	40.7355	66.2603	0.701904	0.00712904	0.0281302	62.3525	54.4863	0.194352	0.366553	0.550226	71.8041	58.385	0.298412	0.233428	0.599154
Phvul.001G033101		0	PTHR12857:SF0 - UPF0587 PROTEIN C1ORF123 (1 of 1)			35.2	not assigned.unknown	not assigned	Phvul.001G033101	(at4g32930 : 245.0) unknown protein; FUNCTIONS IN: molecular_function unknown; INVOLVED IN: biological_process unknown; LOCATED IN: cellular_component unknown; EXPRESSED IN: 22 plant structures; EXPRESSED DURING: 13 growth stages; CONTAINS InterPro DOMAIN/s: Protein of unknown function DUF866, eukaryotic (InterPro:IPR008584). & (gnl|cdd|86976 : 210.0) no description available & (gnl|cdd|36510 : 1…	T	108.261	116.847	131.5	145.104	98.7336	130.146	0.398529	0.0627364	0.158496	140.849	107.473	0.389947	0.0371642	0.11038	143.955	131.548	0.130093	0.606435	0.852411
Phvul.001G033400		0				35.2	not assigned.unknown	not assigned	Phvul.001G033400	no hits & (original description: no original description)	T	2321.41	2576.56	3137.04	2820.5	2128.42	2901.15	0.446847	0.0868754	0.202853	3387.51	2387.01	0.50497	0.0491547	0.136632	2807.21	3149.28	-0.165867	0.708419	0.897621
Phvul.001G034000		0				35.2	not assigned.unknown	not assigned	Phvul.001G034000	(at5g11780 : 236.0) unknown protein; Has 37 Blast hits to 37 proteins in 12 species: Archae - 0; Bacteria - 0; Metazoa - 0; Fungi - 3; Plants - 34; Viruses - 0; Other Eukaryotes - 0 (source: NCBI BLink). & (reliability: 472.0) & (original description: no original description)	T	16.5744	6.60059	1.61978	1.46525	14.9774	7.17814	-1.0614	0.000433816	0.00258006	1.75717	5.99885	-1.77022	6.80086e-07	1.29927e-05	1.48264	1.64507	-0.149079	0.7286	0.905928
Phvul.001G034700		0				35.2	not assigned.unknown	not assigned	Phvul.001G034700	(at5g11810 : 287.0) unknown protein; Has 1807 Blast hits to 1807 proteins in 277 species: Archae - 0; Bacteria - 0; Metazoa - 736; Fungi - 347; Plants - 385; Viruses - 0; Other Eukaryotes - 339 (source: NCBI BLink). & (reliability: 574.0) & (original description: no original description)	T	27.6663	42.6101	36.83	30.179	25.1668	48.4944	0.946368	0.000484291	0.00284633	38.868	39.7166	-0.0309671	0.915985	0.953738	30.0148	36.5994	-0.286249	0.44403	0.761981
Phvul.001G035000		0				35.2	not assigned.unknown	not assigned	Phvul.001G035000	no hits & (original description: no original description)	T	5.89508	2.2882	1.33778	0.916046	5.24208	2.56352	-1.03205	0.0146686	0.0506171	1.48324	2.12053	-0.518139	0.322533	0.506314	0.959964	1.38591	-0.532708	0.491534	0.790918
Phvul.001G037900		0				35.2	not assigned.unknown	not assigned	Phvul.001G037900	(at5g21940 : 112.0) unknown protein; BEST Arabidopsis thaliana protein match is: unknown protein (TAIR:AT3G43850.1); Has 30201 Blast hits to 17322 proteins in 780 species: Archae - 12; Bacteria - 1396; Metazoa - 17338; Fungi - 3422; Plants - 5037; Viruses - 0; Other Eukaryotes - 2996 (source: NCBI BLink). & (reliability: 224.0) & (original description: no original description)	T	100.862	16.1824	7.23816	14.0826	88.8637	18.0763	-2.29745	0.00244149	0.0114296	7.76839	14.7325	-0.923627	0.0568593	0.152024	13.8732	7.27687	0.931476	0.0713207	0.369214
Phvul.001G039400		0				35.2	not assigned.unknown	not assigned	Phvul.001G039400	(at3g13980 : 91.3) unknown protein; BEST Arabidopsis thaliana protein match is: unknown protein (TAIR:AT1G54200.1); Has 1485 Blast hits to 418 proteins in 98 species: Archae - 0; Bacteria - 6; Metazoa - 246; Fungi - 61; Plants - 107; Viruses - 6; Other Eukaryotes - 1059 (source: NCBI BLink). & (reliability: 182.6) & (original description: no original description)	T	10.1106	2.82343	0.479947	0.0544128	9.09083	3.09865	-1.55299	6.99548e-05	0.000519027	0.552646	2.57115	-2.21823	5.49173e-05	0.000568257	0.0936508	0.517042	-2.4538	0.0205378	0.224957
Phvul.001G041500		0				35.2	not assigned.unknown	not assigned	Phvul.001G041500	(at4g31830 : 84.3) unknown protein; Has 42 Blast hits to 42 proteins in 10 species: Archae - 0; Bacteria - 0; Metazoa - 0; Fungi - 0; Plants - 42; Viruses - 0; Other Eukaryotes - 0 (source: NCBI BLink). & (reliability: 168.6) & (original description: no original description)	T	1.5979	228.063	2035.76	4514.44	1.56904	268.459	7.41869	2.36348e-19	1.29236e-17	2199.55	217.384	3.33874	3.32429e-13	2.75434e-11	4460.61	2043.74	1.12604	0.000942706	0.055816
Phvul.001G042700		0	PTHR32017:SF3 - SPINDLE AND KINETOCHORE-ASSOCIATED PROTEIN 2 (1 of 1)			35.2	not assigned.unknown	not assigned	Phvul.001G042700	(at2g24970 : 168.0) unknown protein; Has 33 Blast hits to 33 proteins in 17 species: Archae - 0; Bacteria - 0; Metazoa - 1; Fungi - 0; Plants - 28; Viruses - 0; Other Eukaryotes - 4 (source: NCBI BLink). & (reliability: 336.0) & (original description: no original description)	T	75.2131	45.0645	12.9301	7.01201	68.3476	49.9407	-0.452693	0.0358705	0.103133	13.6269	41.3312	-1.59796	7.02576e-06	9.86886e-05	7.10532	12.8829	-0.859477	0.205957	0.569853
Phvul.001G047600		0				35.2	not assigned.unknown	not assigned	Phvul.001G047600	(at5g25265 : 586.0) unknown protein; FUNCTIONS IN: molecular_function unknown; INVOLVED IN: biological_process unknown; LOCATED IN: plasma membrane, membrane; EXPRESSED IN: cultured cell, leaf; BEST Arabidopsis thaliana protein match is: unknown protein (TAIR:AT2G25260.1); Has 30201 Blast hits to 17322 proteins in 780 species: Archae - 12; Bacteria - 1396; Metazoa - 17338; Fungi - 3422; Plants - …	T	64.2116	76.452	38.0935	26.8281	58.4926	84.8917	0.537365	0.0100115	0.0373018	40.5056	70.283	-0.794829	0.000116844	0.00107959	26.6249	37.9845	-0.512547	0.0723222	0.370769
Phvul.001G057400		0	K15902 - EKC/KEOPS complex subunit PCC1/LAGE3 (PCC1, LAGE3) (1 of 1)			35.2	not assigned.unknown	not assigned	Phvul.001G057400	(at5g53045 : 121.0) unknown protein; Has 122 Blast hits to 122 proteins in 57 species: Archae - 0; Bacteria - 0; Metazoa - 46; Fungi - 30; Plants - 41; Viruses - 0; Other Eukaryotes - 5 (source: NCBI BLink). & (reliability: 242.0) & (original description: no original description)	T	119.745	99.4919	65.5953	48.0551	109.557	112.247	0.0350689	0.880169	0.933696	70.2604	92.4128	-0.395582	0.0744421	0.185911	47.8923	65.8099	-0.458108	0.106869	0.435117
Phvul.001G061700		0				35.2	not assigned.unknown	not assigned	Phvul.001G061700	(at4g22000 : 133.0) unknown protein; Has 30201 Blast hits to 17322 proteins in 780 species: Archae - 12; Bacteria - 1396; Metazoa - 17338; Fungi - 3422; Plants - 5037; Viruses - 0; Other Eukaryotes - 2996 (source: NCBI BLink). & (reliability: 266.0) & (original description: no original description)	T	81.6572	87.2538	57.2596	32.0839	74.8528	97.943	0.387934	0.128508	0.269613	60.4738	80.6503	-0.414371	0.0978053	0.225479	31.9435	56.9617	-0.834633	0.0188102	0.218131
Phvul.001G064700		0	PTHR33133:SF5 - EXPRESSED PROTEIN (1 of 2)			35.2	not assigned.unknown	not assigned	Phvul.001G064700	(at1g31130 : 150.0) unknown protein; FUNCTIONS IN: molecular_function unknown; INVOLVED IN: biological_process unknown; LOCATED IN: cellular_component unknown; EXPRESSED IN: 23 plant structures; EXPRESSED DURING: 13 growth stages; BEST Arabidopsis thaliana protein match is: unknown protein (TAIR:AT4G19950.1); Has 246 Blast hits to 244 proteins in 29 species: Archae - 2; Bacteria - 16; Metazoa - 0…	T	36.4712	22.2907	32.419	23.2184	33.0748	24.7989	-0.415455	0.0922037	0.212069	34.7273	20.5155	0.759264	0.000330767	0.00257453	23.0439	32.4476	-0.493838	0.0494319	0.317799
Phvul.001G067500		0	PTHR34194:SF3 - F14J8.16 PROTEIN-RELATED (1 of 1)			35.2	not assigned.unknown	not assigned	Phvul.001G067500	no hits & (original description: no original description)	T	5.31354	2.57244	1.79559	1.37397	4.76896	2.84925	-0.74318	0.0166111	0.0559246	1.94822	2.36059	-0.279066	0.441816	0.620782	1.37785	1.81587	-0.397601	0.362147	0.708946
Phvul.001G074000		0				35.2	not assigned.unknown	not assigned	Phvul.001G074000	(at4g32910 : 800.0) CONTAINS InterPro DOMAIN/s: Nuclear pore complex protein, Nucleoporin Nup85-like (InterPro:IPR011502); Has 30201 Blast hits to 17322 proteins in 780 species: Archae - 12; Bacteria - 1396; Metazoa - 17338; Fungi - 3422; Plants - 5037; Viruses - 0; Other Eukaryotes - 2996 (source: NCBI BLink). & (gnl|cdd|87313 : 410.0) no description available & (gnl|cdd|37482 : 256.0) no descri…	T	20.6352	14.1422	8.48821	6.26438	18.5404	15.8924	-0.222249	0.339386	0.522924	8.98795	13.069	-0.539075	0.0311861	0.0971348	6.21867	8.45676	-0.443682	0.167642	0.52518
Phvul.001G075100		0				35.2	not assigned.unknown	not assigned	Phvul.001G075100	no hits & (original description: no original description)	T	3.92904	1.80068	9.92289	9.87426	3.67988	2.05442	-0.84062	0.0930408	0.213584	10.7445	1.6916	2.66478	2.81952e-09	9.98094e-08	9.92024	10.0049	-0.0116976	0.983735	0.995491
Phvul.001G085400		0	K14822 - rRNA-processing protein CGR1 (CGR1) (1 of 1)			35.2	not assigned.unknown	not assigned	Phvul.001G085400	(at2g31410 : 154.0) unknown protein; Has 1719 Blast hits to 1091 proteins in 184 species: Archae - 5; Bacteria - 24; Metazoa - 559; Fungi - 169; Plants - 192; Viruses - 1; Other Eukaryotes - 769 (source: NCBI BLink). & (reliability: 308.0) & (original description: no original description)	T	166.069	214.131	139.001	80.8851	151.437	240.843	0.669395	0.0032478	0.0145202	147.074	198.287	-0.430839	0.0495835	0.13724	80.3917	138.265	-0.782267	0.03678	0.282816
Phvul.001G086200		0				35.2	not assigned.unknown	not assigned	Phvul.001G086200	no hits & (original description: no original description)	T	11.7748	1.52898	3.36889	5.99468	10.8794	1.76795	-2.62184	9.12796e-07	1.01782e-05	3.71494	1.46399	1.34626	0.0426056	0.122774	6.10169	3.48814	0.803842	0.116084	0.449
Phvul.001G086900		0	3.4.22.69 - SARS coronavirus main proteinase / Severe acute respiratory syndrome coronavirus main protease (1 of 6)			35.2	not assigned.unknown	not assigned	Phvul.001G086900	no hits & (original description: no original description)	T	37.4838	34.8317	19.4483	9.00287	33.842	38.895	0.200848	0.394084	0.574155	20.8088	32.038	-0.62296	0.0057454	0.0263996	8.99775	19.4763	-1.11293	0.00118901	0.0632717
Phvul.001G090000		0				35.2	not assigned.unknown	not assigned	Phvul.001G090000	(at3g26950 : 645.0) unknown protein; Has 27 Blast hits to 27 proteins in 8 species: Archae - 0; Bacteria - 0; Metazoa - 0; Fungi - 0; Plants - 27; Viruses - 0; Other Eukaryotes - 0 (source: NCBI BLink). & (reliability: 1290.0) & (original description: no original description)	T	7.81262	6.71044	7.49802	9.84537	7.19784	7.49078	0.0575867	0.838433	0.911341	8.03393	6.18808	0.376141	0.104752	0.23652	9.771	7.51283	0.379173	0.15668	0.510571
Phvul.001G092300		0	PTHR33128:SF13 - EMB (1 of 1)			35.2	not assigned.unknown	not assigned	Phvul.001G092300	(at3g27030 : 94.7) unknown protein; FUNCTIONS IN: molecular_function unknown; INVOLVED IN: biological_process unknown; LOCATED IN: endomembrane system; CONTAINS InterPro DOMAIN/s: Protein of unknown function DUF3339 (InterPro:IPR021775); BEST Arabidopsis thaliana protein match is: Protein of unknown function (DUF 3339) (TAIR:AT5G40970.1); Has 538 Blast hits to 271 proteins in 16 species: Archae -…	T	243.811	312.621	295.222	422.794	220.976	347.127	0.651568	0.00111486	0.00587479	317.881	287.308	0.145609	0.524598	0.688279	417.521	296.077	0.495991	0.104588	0.432478
Phvul.001G093400		0				35.2	not assigned.unknown	not assigned	Phvul.001G093400	(at3g48200 : 477.0) unknown protein; FUNCTIONS IN: molecular_function unknown; INVOLVED IN: biological_process unknown; LOCATED IN: endomembrane system; EXPRESSED IN: 21 plant structures; EXPRESSED DURING: 13 growth stages; Has 210 Blast hits to 148 proteins in 42 species: Archae - 0; Bacteria - 118; Metazoa - 0; Fungi - 0; Plants - 48; Viruses - 0; Other Eukaryotes - 44 (source: NCBI BLink). & (…	T	2.01023	0.828828	0.176098	0.261396	1.82157	0.914778	-0.993826	0.00972477	0.0364318	0.202875	0.757628	-1.90421	0.000586153	0.00412562	0.270961	0.189082	0.523626	0.454124	0.767291
Phvul.001G094600		0				35.2	not assigned.unknown	not assigned	Phvul.001G094600	(at5g44820 : 188.0) Nucleotide-diphospho-sugar transferase family protein; CONTAINS InterPro DOMAIN/s: Nucleotide-diphospho-sugar transferase, predicted (InterPro:IPR005069); BEST Arabidopsis thaliana protein match is: unknown protein (TAIR:AT4G19970.1); Has 35333 Blast hits to 34131 proteins in 2444 species: Archae - 798; Bacteria - 22429; Metazoa - 974; Fungi - 991; Plants - 531; Viruses - 0; O…	T	4.90606	1.41391	0.323471	0.347395	4.50459	1.58891	-1.50398	0.00828185	0.0319096	0.400964	1.33163	-1.74224	0.0414089	0.119881	0.389771	0.371037	0.0764871	0.942878	0.982516
Phvul.001G094900		0				35.2	not assigned.unknown	not assigned	Phvul.001G094900	(at1g14990 : 191.0) unknown protein; FUNCTIONS IN: molecular_function unknown; INVOLVED IN: biological_process unknown; LOCATED IN: endomembrane system; EXPRESSED IN: 22 plant structures; EXPRESSED DURING: 13 growth stages. & (reliability: 382.0) & (original description: no original description)	T	70.7123	102.716	72.257	44.7627	64.398	115.175	0.838783	0.00073845	0.00410536	77.6642	94.9092	-0.290087	0.180923	0.346135	44.5298	72.4363	-0.701803	0.0140092	0.195451
Phvul.001G095300		0				35.2	not assigned.unknown	not assigned	Phvul.001G095300	(at3g01860 : 86.7) unknown protein; FUNCTIONS IN: molecular_function unknown; INVOLVED IN: response to cadmium ion; EXPRESSED IN: 24 plant structures; EXPRESSED DURING: 13 growth stages; BEST Arabidopsis thaliana protein match is: unknown protein (TAIR:AT3G27210.1); Has 64 Blast hits to 64 proteins in 13 species: Archae - 0; Bacteria - 0; Metazoa - 5; Fungi - 0; Plants - 59; Viruses - 0; Other Eu…	T	31.8234	8.27483	5.6426	8.34833	28.9001	9.15647	-1.65844	1.04325e-07	1.4037e-06	6.11547	7.62063	-0.317496	0.379789	0.562719	8.32514	5.70664	0.545307	0.129422	0.46946
Phvul.001G098500		0	PTHR33450:SF5 - EMB (1 of 2)			35.2	not assigned.unknown	not assigned	Phvul.001G098500	(at5g47920 : 105.0) unknown protein; BEST Arabidopsis thaliana protein match is: unknown protein (TAIR:AT5G13880.1); Has 1807 Blast hits to 1807 proteins in 277 species: Archae - 0; Bacteria - 0; Metazoa - 736; Fungi - 347; Plants - 385; Viruses - 0; Other Eukaryotes - 339 (source: NCBI BLink). & (reliability: 210.0) & (original description: no original description)	T	4.48244	15.4463	16.6126	9.4729	4.09268	17.2577	2.07619	2.35921e-10	4.72038e-09	17.8475	14.2323	0.325425	0.242434	0.418351	9.48204	16.6698	-0.81439	0.0225564	0.232286
Phvul.001G100501		0				35.2	not assigned.unknown	not assigned	Phvul.001G100501	no hits & (original description: no original description)	T	61.1631	31.2094	17.9098	21.556	55.4236	34.7521	-0.673402	0.0246701	0.0766044	19.1556	28.7414	-0.582167	0.0763822	0.189366	21.461	18.0132	0.252184	0.561324	0.829917
Phvul.001G101300		0	1.1.1.367 - UDP-2-acetamido-2,6-beta-L-arabino-hexul-4-ose reductase (1 of 1)			35.2	not assigned.unknown	not assigned	Phvul.001G101300	(at3g56820 : 187.0) unknown protein; Has 34 Blast hits to 34 proteins in 13 species: Archae - 0; Bacteria - 0; Metazoa - 0; Fungi - 0; Plants - 27; Viruses - 0; Other Eukaryotes - 7 (source: NCBI BLink). & (reliability: 374.0) & (original description: no original description)	T	5.04333	3.4553	11.433	10.9905	4.58053	3.87707	-0.240625	0.61318	0.759919	12.4478	3.21306	1.95313	1.23025e-07	2.8649e-06	10.9513	11.556	-0.0767115	0.833126	0.946969
Phvul.001G101500		0				35.2	not assigned.unknown	not assigned	Phvul.001G101500	no hits & (original description: no original description)	T	13.9343	6.4407	3.10103	4.15564	12.5676	7.20336	-0.802884	0.00156013	0.00780716	3.34595	5.94821	-0.829808	0.00459136	0.0221012	4.17268	3.13411	0.411975	0.288506	0.649091
Phvul.001G102300		0	PTHR22778//PTHR22778:SF22 - OVARIAN CANCER GENE-2 PROTEIN-RELATED // SUBFAMILY NOT NAMED (1 of 1)			35.2	not assigned.unknown	not assigned	Phvul.001G102300	(at4g24380 : 207.0) CONTAINS InterPro DOMAIN/s: Serine hydrolase (InterPro:IPR005645); BEST Arabidopsis thaliana protein match is: alpha/beta-Hydrolases superfamily protein (TAIR:AT5G65400.1); Has 35333 Blast hits to 34131 proteins in 2444 species: Archae - 798; Bacteria - 22429; Metazoa - 974; Fungi - 991; Plants - 531; Viruses - 0; Other Eukaryotes - 9610 (source: NCBI BLink). & (gnl|cdd|37762 …	T	722.028	272.513	48.8634	25.1415	661.052	297.159	-1.15354	5.52419e-06	5.29889e-05	51.3746	247.585	-2.26823	1.34399e-13	1.21479e-11	25.1308	48.4783	-0.947733	0.134732	0.477892
Phvul.001G106200		0				35.2	not assigned.unknown	not assigned	Phvul.001G106200	no hits & (original description: no original description)	T	8.4354	12.2118	57.2255	56.7309	7.72882	13.8001	0.836445	0.0274862	0.083413	62.0841	11.4006	2.44411	2.51114e-13	2.14272e-11	56.3647	57.6381	-0.03183	0.924207	0.976083
Phvul.001G106900		0				35.2	not assigned.unknown	not assigned	Phvul.001G106900	no hits & (original description: no original description)	T	68.931	297.919	253.849	242.215	62.266	325.456	2.38591	8.07003e-25	6.95242e-23	270.887	271.181	-0.00145192	0.995239	0.997245	240.131	253.477	-0.078056	0.743493	0.912332
Phvul.001G111100		0				35.2	not assigned.unknown	not assigned	Phvul.001G111100	no hits & (original description: no original description)	T	16.4481	15.1935	27.2317	24.1948	15.2814	17.1363	0.165326	0.673931	0.80682	29.5086	14.1678	1.0568	0.00186424	0.0106446	24.2449	27.497	-0.181177	0.609728	0.854247
Phvul.001G111500		0	PTHR33646:SF2 - F20H23.8 PROTEIN-RELATED (1 of 2)			35.2	not assigned.unknown	not assigned	Phvul.001G111500	(at5g18130 : 114.0) unknown protein; BEST Arabidopsis thaliana protein match is: unknown protein (TAIR:AT3G03870.1); Has 35333 Blast hits to 34131 proteins in 2444 species: Archae - 798; Bacteria - 22429; Metazoa - 974; Fungi - 991; Plants - 531; Viruses - 0; Other Eukaryotes - 9610 (source: NCBI BLink). & (reliability: 228.0) & (original description: no original description)	T	67.1559	19.9794	18.6988	26.5415	60.7534	22.0682	-1.46102	1.61641e-10	3.34022e-09	20.2007	18.2622	0.14492	0.626111	0.765485	26.3134	18.8048	0.48523	0.14394	0.491879
Phvul.001G112100		0				35.2	not assigned.unknown	not assigned	Phvul.001G112100	no hits & (original description: no original description)	T	13.5526	8.01251	12.1945	62.6887	12.0799	8.81271	-0.454989	0.206723	0.376275	13.2494	7.29857	0.859441	0.0140174	0.0527848	61.1405	12.2955	2.31409	0.0339188	0.2755
Phvul.001G114100		0				35.2	not assigned.unknown	not assigned	Phvul.001G114100	no hits & (original description: no original description)	T	312.598	116.562	34.9302	41.7326	282.592	126.154	-1.16363	1.35839e-05	0.000118822	37.8073	105.407	-1.47994	1.17999e-05	0.000153231	41.2307	35.1778	0.229685	0.563702	0.831226
Phvul.001G116500		0	K19034 - 50S ribosomal protein 5 (PSRP5) (1 of 1)			35.2	not assigned.unknown	not assigned	Phvul.001G116500	no hits & (original description: no original description)	T	307.057	159.254	69.8548	66.1811	280.421	177.672	-0.65836	0.00254725	0.0118391	73.3069	146.529	-0.998272	0.000343591	0.00265807	65.717	69.26	-0.0760026	0.838628	0.948074
Phvul.001G122400		0				35.2	not assigned.unknown	not assigned	Phvul.001G122400	no hits & (original description: no original description)	T	11.7902	1.43079	1.2426	0.126433	10.5498	1.54872	-2.76836	0.00278935	0.0127759	1.29765	1.30098	0.00533173	0.994917	0.997054	0.168651	1.25018	-2.89472	0.00592315	0.131642
Phvul.001G123700		0	PTHR37216:SF1 - EXPRESSED PROTEIN (1 of 1)			35.2	not assigned.unknown	not assigned	Phvul.001G123700	(at2g41200 : 99.4) unknown protein; Has 26 Blast hits to 26 proteins in 11 species: Archae - 0; Bacteria - 0; Metazoa - 0; Fungi - 0; Plants - 26; Viruses - 0; Other Eukaryotes - 0 (source: NCBI BLink). & (reliability: 198.8) & (original description: no original description)	T	5.72285	12.0004	5.56002	3.59898	5.15637	13.5737	1.39662	7.01288e-05	0.000520157	5.81182	11.1214	-0.93138	0.0477643	0.133784	3.66813	5.53596	-0.593861	0.484682	0.786434
Phvul.001G125600		0				35.2	not assigned.unknown	not assigned	Phvul.001G125600	no hits & (original description: no original description)	T	52.8169	27.0142	11.4713	16.1218	48.6056	30.8921	-0.653407	0.0631831	0.159405	12.2154	25.2916	-1.04221	0.0334322	0.102292	16.2551	11.6018	0.481448	0.379419	0.719826
Phvul.001G127601		0				35.2	not assigned.unknown	not assigned	Phvul.001G127601	no hits & (original description: no original description)	T	0.0388879	11.0947	32.1026	18.0668	0.140873	12.9847	6.52666	9.17589e-13	2.56432e-11	34.7057	10.5407	1.71623	5.78341e-05	0.000591595	18.1142	32.3167	-0.835	0.0331222	0.273165
Phvul.001G128400		0				35.2	not assigned.unknown	not assigned	Phvul.001G128400	(at5g03990 : 143.0) unknown protein; BEST Arabidopsis thaliana protein match is: unknown protein (TAIR:AT3G51940.1); Has 30201 Blast hits to 17322 proteins in 780 species: Archae - 12; Bacteria - 1396; Metazoa - 17338; Fungi - 3422; Plants - 5037; Viruses - 0; Other Eukaryotes - 2996 (source: NCBI BLink). & (reliability: 286.0) & (original description: no original description)	T	2.32151	5.02556	7.32625	9.16582	2.11583	5.6286	1.41149	0.000167097	0.00111756	7.90739	4.66602	0.760416	0.0171099	0.0615686	9.0641	7.37665	0.297798	0.49883	0.795488
Phvul.001G128900		0				35.2	not assigned.unknown	not assigned	Phvul.001G128900	(at5g04000 : 92.4) unknown protein; FUNCTIONS IN: molecular_function unknown; INVOLVED IN: biological_process unknown; LOCATED IN: cellular_component unknown; EXPRESSED IN: inflorescence meristem, hypocotyl. & (reliability: 184.8) & (original description: no original description)	T	42.4955	56.6583	65.544	80.3467	38.6538	62.7283	0.698474	0.00161104	0.00803006	70.5913	51.9674	0.441357	0.0659969	0.169938	79.093	65.7591	0.266662	0.509518	0.801107
Phvul.001G129400		0				35.2	not assigned.unknown	not assigned	Phvul.001G129400	no hits & (original description: no original description)	T	33.6789	27.311	33.0541	42.7387	30.282	30.4167	0.00643733	0.977692	0.98947	35.4323	25.0628	0.499279	0.0253626	0.083129	42.2797	33.0837	0.353917	0.161159	0.516698
Phvul.001G130100		0	K11792 - DET1- and DDB1-associated protein 1 (DDA1) (1 of 1)			35.2	not assigned.unknown	not assigned	Phvul.001G130100	(at5g41560 : 92.8) FUNCTIONS IN: molecular_function unknown; INVOLVED IN: biological_process unknown; LOCATED IN: chloroplast; EXPRESSED IN: 24 plant structures; EXPRESSED DURING: 15 growth stages; CONTAINS InterPro DOMAIN/s: Ubiquitin ligase, Det1/DDB1-complexing (InterPro:IPR018276); Has 1807 Blast hits to 1807 proteins in 277 species: Archae - 0; Bacteria - 0; Metazoa - 736; Fungi - 347; Plant…	T	44.157	45.1951	38.214	47.315	40.0882	50.4313	0.331219	0.175201	0.335176	40.9258	41.6003	-0.0238046	0.917353	0.954474	47.0331	38.2967	0.296513	0.281371	0.643565
Phvul.001G135000		0				35.2	not assigned.unknown	not assigned	Phvul.001G135000	no hits & (original description: no original description)	T	18.7362	8.8331	3.27985	1.93426	17.3318	9.84334	-0.816536	0.0345331	0.100057	3.54275	8.19019	-1.20085	0.0731974	0.183727	2.08643	3.3709	-0.693222	0.461368	0.771576
Phvul.001G136500		0				35.2	not assigned.unknown	not assigned	Phvul.001G136500	(at3g52110 : 96.3) unknown protein; FUNCTIONS IN: molecular_function unknown; INVOLVED IN: biological_process unknown; LOCATED IN: cellular_component unknown; EXPRESSED IN: 20 plant structures; EXPRESSED DURING: 11 growth stages. & (reliability: 192.6) & (original description: no original description)	T	37.0166	11.9924	0.531095	1.61552	33.4081	13.0521	-1.35628	9.17838e-07	1.02195e-05	0.633306	10.9019	-4.10787	2.00102e-18	4.23697e-16	1.66046	0.59107	1.48975	0.023292	0.236087
Phvul.001G138800		0				35.2	not assigned.unknown	not assigned	Phvul.001G138800	no hits & (original description: no original description)	T	1.33731	0.484666	58.5412	77.2718	1.32069	0.741569	-0.830317	0.527507	0.693022	64.5777	0.599317	6.72671	2.31416e-25	1.55648e-22	76.6436	59.4764	0.36644	0.455839	0.768303
Phvul.001G139800		0	KOG1551 - Uncharacterized conserved protein (1 of 1)			35.2	not assigned.unknown	not assigned	Phvul.001G139800	(at3g12150 : 613.0) unknown protein; CONTAINS InterPro DOMAIN/s: Protein of unknown function DUF2048 (InterPro:IPR019149); Has 421 Blast hits to 334 proteins in 155 species: Archae - 2; Bacteria - 147; Metazoa - 215; Fungi - 0; Plants - 43; Viruses - 0; Other Eukaryotes - 14 (source: NCBI BLink). & (gnl|cdd|36764 : 444.0) no description available & (reliability: 1226.0) & (original description: n…	T	14.0289	13.7757	6.88111	10.0119	12.6476	15.1942	0.264563	0.299825	0.482289	7.38343	12.6193	-0.77266	0.00473537	0.0226782	9.93448	6.90962	0.523526	0.10197	0.428584
Phvul.001G141100		0	PTHR34055:SF4 - EXPRESSED PROTEIN (1 of 1)			35.2	not assigned.unknown	not assigned	Phvul.001G141100	no hits & (original description: no original description)	T	109.769	123.854	70.2707	51.3427	100.662	139.213	0.467812	0.0593931	0.151989	74.4172	114.561	-0.621853	0.00520502	0.024423	51.2916	69.9637	-0.44786	0.395289	0.73217
Phvul.001G142300		0				35.2	not assigned.unknown	not assigned	Phvul.001G142300	no hits & (original description: no original description)	T	13.271	15.1304	2.29293	3.69864	12.2076	16.515	0.435658	0.214376	0.385853	2.4668	13.7779	-2.46376	7.2934e-05	0.000723582	3.80692	2.36425	0.678224	0.396103	0.732761
Phvul.001G143000		0				35.2	not assigned.unknown	not assigned	Phvul.001G143000	(at2g42040 : 85.9) CONTAINS InterPro DOMAIN/s: WRC (InterPro:IPR014977); Has 219 Blast hits to 219 proteins in 19 species: Archae - 0; Bacteria - 0; Metazoa - 3; Fungi - 0; Plants - 215; Viruses - 0; Other Eukaryotes - 1 (source: NCBI BLink). & (reliability: 171.8) & (original description: no original description)	T	33.2102	11.0268	6.63296	6.65047	29.5972	12.1283	-1.28714	1.22939e-05	0.000109052	7.13845	10.0554	-0.495102	0.122029	0.264233	6.60565	6.66641	-0.0124935	0.972935	0.991204
Phvul.001G144400		0				35.2	not assigned.unknown	not assigned	Phvul.001G144400	(at2g41950 : 226.0) unknown protein; FUNCTIONS IN: molecular_function unknown; INVOLVED IN: biological_process unknown; LOCATED IN: chloroplast, plant-type cell wall; EXPRESSED IN: 22 plant structures; EXPRESSED DURING: 13 growth stages; Has 53 Blast hits to 53 proteins in 24 species: Archae - 0; Bacteria - 27; Metazoa - 0; Fungi - 0; Plants - 26; Viruses - 0; Other Eukaryotes - 0 (source: NCBI B…	T	25.6779	28.9883	9.43465	7.33256	23.3153	32.4727	0.477993	0.0352497	0.101727	10.0364	26.8047	-1.41588	1.13539e-07	2.66025e-06	7.32652	9.43317	-0.364435	0.33531	0.687197
Phvul.001G144500		0				35.2	not assigned.unknown	not assigned	Phvul.001G144500	no hits & (original description: no original description)	T	6.98207	29.6494	1.45127	0.649039	6.37568	31.6446	2.31129	0.0710943	0.174244	1.65684	26.6095	-4.00989	1.14932e-16	1.75218e-14	0.751062	1.54592	-1.04354	0.250635	0.617526
Phvul.001G150400		0				35.2	not assigned.unknown	not assigned	Phvul.001G150400	(at1g03180 : 176.0) unknown protein; FUNCTIONS IN: molecular_function unknown; INVOLVED IN: biological_process unknown; LOCATED IN: mitochondrion; EXPRESSED IN: 15 plant structures; EXPRESSED DURING: 8 growth stages; Has 35333 Blast hits to 34131 proteins in 2444 species: Archae - 798; Bacteria - 22429; Metazoa - 974; Fungi - 991; Plants - 531; Viruses - 0; Other Eukaryotes - 9610 (source: NCBI B…	T	14.3888	9.86313	2.14997	2.26116	13.3296	11.0551	-0.269914	0.400079	0.579772	2.31748	9.14591	-1.97202	1.87542e-06	3.16277e-05	2.32581	2.19237	0.0807952	0.900798	0.968659
Phvul.001G150600		0				35.2	not assigned.unknown	not assigned	Phvul.001G150600	(at4g02830 : 82.4) unknown protein; FUNCTIONS IN: molecular_function unknown; INVOLVED IN: biological_process unknown; LOCATED IN: cellular_component unknown. & (reliability: 164.8) & (original description: no original description)	T	1.12399	2.51589	4.76944	8.88802	1.05546	2.79866	1.40662	0.0227848	0.0720199	5.23818	2.32538	1.17163	0.0516938	0.141675	8.82018	4.86842	0.85769	0.17415	0.533276
Phvul.001G151000		0				35.2	not assigned.unknown	not assigned	Phvul.001G151000	(at4g02800 : 224.0) unknown protein; FUNCTIONS IN: molecular_function unknown; INVOLVED IN: biological_process unknown; LOCATED IN: chloroplast; EXPRESSED IN: 16 plant structures; EXPRESSED DURING: 9 growth stages; BEST Arabidopsis thaliana protein match is: unknown protein (TAIR:AT5G01970.1); Has 3209 Blast hits to 2720 proteins in 308 species: Archae - 13; Bacteria - 213; Metazoa - 1207; Fungi …	T	40.6417	21.3805	2.75913	1.19833	36.6433	23.1028	-0.665647	0.0260848	0.0800116	2.97029	19.3553	-2.70199	1.02808e-14	1.15813e-12	1.23289	2.78845	-1.17692	0.00885604	0.158222
Phvul.001G155300		0				35.2	not assigned.unknown	not assigned	Phvul.001G155300	(at3g63390 : 130.0) unknown protein; Has 30201 Blast hits to 17322 proteins in 780 species: Archae - 12; Bacteria - 1396; Metazoa - 17338; Fungi - 3422; Plants - 5037; Viruses - 0; Other Eukaryotes - 2996 (source: NCBI BLink). & (reliability: 260.0) & (original description: no original description)	T	16.2726	10.8139	6.43713	6.57801	14.6895	11.8914	-0.304926	0.364439	0.545486	6.98492	9.84632	-0.496876	0.177732	0.342351	6.55567	6.51148	0.0108202	0.979119	0.993641
Phvul.001G155800		0				35.2	not assigned.unknown	not assigned	Phvul.001G155800	(at3g51510 : 151.0) unknown protein; FUNCTIONS IN: molecular_function unknown; INVOLVED IN: biological_process unknown; LOCATED IN: chloroplast thylakoid membrane, chloroplast; EXPRESSED IN: 22 plant structures; EXPRESSED DURING: 13 growth stages; Has 42 Blast hits to 42 proteins in 19 species: Archae - 0; Bacteria - 0; Metazoa - 0; Fungi - 0; Plants - 40; Viruses - 0; Other Eukaryotes - 2 (sourc…	T	11.9636	8.32145	2.15783	1.31406	10.7563	9.10459	-0.240784	0.516322	0.682744	2.35666	7.57544	-1.67956	0.000518235	0.00373922	1.39133	2.22075	-0.674568	0.29903	0.657995
Phvul.001G156100		0	PF09495 - Protein of unknown function (DUF2462) (DUF2462) (1 of 2)			35.2	not assigned.unknown	not assigned	Phvul.001G156100	no hits & (original description: no original description)	T	56.756	22.1987	18.5517	21.2842	51.9654	24.7	-1.07319	0.000342553	0.00208651	19.7543	20.5039	-0.0519833	0.889689	0.940698	21.2125	18.5837	0.190834	0.64463	0.86986
Phvul.001G161200		0				35.2	not assigned.unknown	not assigned	Phvul.001G161200	(at2g20515 : 167.0) unknown protein; FUNCTIONS IN: molecular_function unknown; INVOLVED IN: biological_process unknown; LOCATED IN: endomembrane system; EXPRESSED IN: 16 plant structures; EXPRESSED DURING: 7 growth stages; Has 71 Blast hits to 71 proteins in 14 species: Archae - 0; Bacteria - 0; Metazoa - 0; Fungi - 0; Plants - 71; Viruses - 0; Other Eukaryotes - 0 (source: NCBI BLink). & (reliab…	T	67.1612	34.3855	20.1974	15.5642	61.3799	37.9909	-0.692162	0.00444754	0.0189434	21.3516	31.4746	-0.557364	0.0505763	0.13938	15.5606	20.1296	-0.3724	0.337847	0.689487
Phvul.001G163600		0				35.2	not assigned.unknown	not assigned	Phvul.001G163600	(at5g44040 : 139.0) unknown protein; BEST Arabidopsis thaliana protein match is: unknown protein (TAIR:AT1G04030.1); Has 1807 Blast hits to 1807 proteins in 277 species: Archae - 0; Bacteria - 0; Metazoa - 736; Fungi - 347; Plants - 385; Viruses - 0; Other Eukaryotes - 339 (source: NCBI BLink). & (reliability: 278.0) & (original description: no original description)	T	50.1996	30.5493	7.64832	5.65636	45.2976	32.8099	-0.465427	0.135507	0.279535	8.18783	27.5738	-1.75121	3.54677e-07	7.32018e-06	5.65513	7.66812	-0.439216	0.203348	0.566449
Phvul.001G164800		0	PF08695 - Cytochrome oxidase complex assembly protein 1 (Coa1) (1 of 1)			35.2	not assigned.unknown	not assigned	Phvul.001G164800	(at2g20390 : 221.0) unknown protein; FUNCTIONS IN: molecular_function unknown; INVOLVED IN: biological_process unknown; LOCATED IN: cellular_component unknown; EXPRESSED IN: 22 plant structures; EXPRESSED DURING: 13 growth stages. & (reliability: 442.0) & (original description: no original description)	T	30.8664	17.422	12.5988	14.9854	28.1486	19.441	-0.533924	0.0313138	0.0926307	13.3973	16.0641	-0.260897	0.40125	0.583316	14.894	12.5932	0.241898	0.509861	0.801272
Phvul.001G168900		0				35.2	not assigned.unknown	not assigned	Phvul.001G168900	no hits & (original description: no original description)	T	65.3296	48.5641	93.2444	163.242	59.8298	55.1038	-0.118569	0.702329	0.826201	100.322	45.1128	1.152	1.87621e-05	0.000227493	161.706	93.5034	0.79042	0.00304034	0.0997178
Phvul.001G170100		0				35.2	not assigned.unknown	not assigned	Phvul.001G170100	no hits & (original description: no original description)	T	108.647	58.1258	50.7442	62.5344	97.2076	64.5459	-0.590734	0.0109803	0.0401863	54.4058	53.3119	0.0289402	0.887402	0.939569	61.7584	50.7995	0.28191	0.360877	0.707869
Phvul.001G170200		0				35.2	not assigned.unknown	not assigned	Phvul.001G170200	(at3g53630 : 136.0) unknown protein; BEST Arabidopsis thaliana protein match is: unknown protein (TAIR:AT4G18692.1); Has 42 Blast hits to 42 proteins in 10 species: Archae - 0; Bacteria - 0; Metazoa - 0; Fungi - 0; Plants - 42; Viruses - 0; Other Eukaryotes - 0 (source: NCBI BLink). & (reliability: 272.0) & (original description: no original description)	T	48.5726	69.6482	44.5845	22.6107	44.2309	79.1843	0.840231	0.00157597	0.00787437	47.4425	64.9106	-0.452237	0.0728429	0.182992	22.5008	44.4922	-0.983304	0.00386176	0.109224
Phvul.001G171300		0				35.2	not assigned.unknown	not assigned	Phvul.001G171300	(at3g53540 : 333.0) unknown protein; LOCATED IN: plasma membrane; EXPRESSED IN: 24 plant structures; EXPRESSED DURING: 14 growth stages; CONTAINS InterPro DOMAIN/s: Protein of unknown function DUF3741 (InterPro:IPR022212); BEST Arabidopsis thaliana protein match is: Protein of unknown function (DUF3741) (TAIR:AT4G28760.2); Has 1710 Blast hits to 868 proteins in 206 species: Archae - 2; Bacteria -…	T	3.19976	3.05111	4.41229	3.82544	2.93703	3.45932	0.236361	0.442335	0.617104	4.73382	2.83874	0.736311	0.00467732	0.0224534	3.80349	4.4238	-0.217458	0.422104	0.749204
Phvul.001G171800		0				35.2	not assigned.unknown	not assigned	Phvul.001G171800	(at2g39370 : 83.2) unknown protein; BEST Arabidopsis thaliana protein match is: unknown protein (TAIR:AT2G37380.1); Has 184 Blast hits to 178 proteins in 53 species: Archae - 0; Bacteria - 58; Metazoa - 9; Fungi - 0; Plants - 103; Viruses - 0; Other Eukaryotes - 14 (source: NCBI BLink). & (reliability: 166.4) & (original description: no original description)	T	3.87244	10.8505	6.10086	3.65008	3.59227	11.9332	1.73192	4.57764e-08	6.64451e-07	6.51335	9.90862	-0.604347	0.0486841	0.135736	3.68843	6.11164	-0.728764	0.262364	0.62879
Phvul.001G172100		0				35.2	not assigned.unknown	not assigned	Phvul.001G172100	(at5g02640 : 113.0) unknown protein; BEST Arabidopsis thaliana protein match is: unknown protein (TAIR:AT3G46300.1); Has 37 Blast hits to 37 proteins in 10 species: Archae - 0; Bacteria - 0; Metazoa - 0; Fungi - 0; Plants - 37; Viruses - 0; Other Eukaryotes - 0 (source: NCBI BLink). & (reliability: 226.0) & (original description: no original description)	T	11.0801	1.49602	0.492511	3.23864	10.2813	1.69059	-2.60653	9.65516e-08	1.31387e-06	0.638739	1.42058	-1.15739	0.183244	0.348999	3.3188	0.593446	2.48901	0.000237207	0.0288095
Phvul.001G172501		0				35.2	not assigned.unknown	not assigned	Phvul.001G172501	(at1g06590 : 98.6) unknown protein; Has 380 Blast hits to 268 proteins in 109 species: Archae - 0; Bacteria - 0; Metazoa - 245; Fungi - 73; Plants - 49; Viruses - 0; Other Eukaryotes - 13 (source: NCBI BLink). & (reliability: 197.2) & (original description: no original description)	T	5.23104	9.25626	7.6355	7.32351	4.77221	10.6082	1.15268	0.0134419	0.0471905	8.18609	8.70812	-0.0880228	0.815782	0.895775	7.34464	7.69547	-0.0663511	0.884149	0.962355
Phvul.001G176600		0	PTHR33597:SF4 - CONSERVED PEPTIDE UPSTREAM OPEN READING FRAME 47 (1 of 2)			35.2	not assigned.unknown	not assigned	Phvul.001G176600	(at3g53400 : 367.0) BEST Arabidopsis thaliana protein match is: conserved peptide upstream open reading frame 47 (TAIR:AT5G03190.1); Has 285 Blast hits to 285 proteins in 23 species: Archae - 0; Bacteria - 0; Metazoa - 1; Fungi - 0; Plants - 279; Viruses - 0; Other Eukaryotes - 5 (source: NCBI BLink). & (reliability: 734.0) & (original description: no original description)	T	60.4378	211.134	201.47	142.444	54.4641	240.152	2.14058	3.18035e-16	1.28882e-14	212.676	197.177	0.109208	0.692685	0.813743	140.494	200.182	-0.510818	0.127344	0.465539
Phvul.001G180700		0	PTHR36737:SF1 - EXPRESSED PROTEIN (1 of 1)			35.2	not assigned.unknown	not assigned	Phvul.001G180700	(at2g36835 : 167.0) unknown protein; FUNCTIONS IN: molecular_function unknown; INVOLVED IN: biological_process unknown; LOCATED IN: chloroplast envelope; EXPRESSED IN: 22 plant structures; EXPRESSED DURING: 13 growth stages; Has 26 Blast hits to 26 proteins in 11 species: Archae - 0; Bacteria - 0; Metazoa - 0; Fungi - 0; Plants - 26; Viruses - 0; Other Eukaryotes - 0 (source: NCBI BLink). & (reli…	T	72.309	109.736	122.917	93.3421	66.081	124.216	0.910613	0.000557622	0.00321654	131.157	101.935	0.363339	0.149186	0.304299	92.6737	122.736	-0.405119	0.238413	0.60416
Phvul.001G185700		0	PTHR12626//PTHR12626:SF7 - PROGRAMMED CELL DEATH 4 // SUBFAMILY NOT NAMED (1 of 1)			35.2	not assigned.unknown	not assigned	Phvul.001G185700	(at3g10020 : 110.0) unknown protein; FUNCTIONS IN: molecular_function unknown; INVOLVED IN: response to oxidative stress, anaerobic respiration; LOCATED IN: cellular_component unknown; EXPRESSED IN: 23 plant structures; EXPRESSED DURING: 13 growth stages; Has 30201 Blast hits to 17322 proteins in 780 species: Archae - 12; Bacteria - 1396; Metazoa - 17338; Fungi - 3422; Plants - 5037; Viruses - 0;…	T	0.532544	5.29001	25.4467	68.6532	0.537618	6.24526	3.53852	1.35676e-05	0.000118722	27.8175	5.03449	2.46281	1.48898e-05	0.000185761	67.589	25.7455	1.39301	0.00553971	0.127229
Phvul.001G187300		0				35.2	not assigned.unknown	not assigned	Phvul.001G187300	(at5g03670 : 265.0) unknown protein; BEST Arabidopsis thaliana protein match is: unknown protein (TAIR:AT2G36420.1); Has 700 Blast hits to 624 proteins in 104 species: Archae - 0; Bacteria - 18; Metazoa - 333; Fungi - 60; Plants - 73; Viruses - 24; Other Eukaryotes - 192 (source: NCBI BLink). & (reliability: 530.0) & (original description: no original description)	T	18.829	4.59897	2.9662	1.51667	16.869	5.06168	-1.73686	1.79059e-10	3.65598e-09	3.21174	4.20088	-0.388503	0.225369	0.399653	1.54246	2.99597	-0.958323	0.0744388	0.37508
Phvul.001G189900		0				35.2	not assigned.unknown	not assigned	Phvul.001G189900	(at3g52740 : 99.0) unknown protein; BEST Arabidopsis thaliana protein match is: unknown protein (TAIR:AT3G44450.1); Has 65 Blast hits to 65 proteins in 13 species: Archae - 0; Bacteria - 0; Metazoa - 0; Fungi - 0; Plants - 65; Viruses - 0; Other Eukaryotes - 0 (source: NCBI BLink). & (reliability: 198.0) & (original description: no original description)	T	9.59521	4.43211	2.1129	1.9912	8.78697	4.75904	-0.885541	0.0463689	0.12564	2.33782	4.00723	-0.776386	0.162084	0.322841	2.05684	2.18305	-0.0838809	0.894138	0.965912
Phvul.001G193300		0				35.2	not assigned.unknown	not assigned	Phvul.001G193300	(at3g11590 : 466.0) unknown protein; LOCATED IN: plasma membrane; EXPRESSED IN: 22 plant structures; EXPRESSED DURING: 13 growth stages; BEST Arabidopsis thaliana protein match is: unknown protein (TAIR:AT5G22310.1); Has 22320 Blast hits to 15179 proteins in 1213 species: Archae - 372; Bacteria - 2307; Metazoa - 10906; Fungi - 1700; Plants - 1146; Viruses - 65; Other Eukaryotes - 5824 (source: NC…	T	9.05794	4.9388	2.08872	2.22674	8.15085	5.44122	-0.583176	0.0224982	0.0713182	2.25604	4.51831	-1.0023	0.000539823	0.00386343	2.22088	2.10863	0.0740821	0.871415	0.959273
Phvul.001G194300		0				35.2	not assigned.unknown	not assigned	Phvul.001G194300	(at2g33180 : 147.0) unknown protein; FUNCTIONS IN: molecular_function unknown; INVOLVED IN: biological_process unknown; LOCATED IN: chloroplast stroma; EXPRESSED IN: 22 plant structures; EXPRESSED DURING: 13 growth stages; Has 57 Blast hits to 57 proteins in 22 species: Archae - 0; Bacteria - 8; Metazoa - 0; Fungi - 0; Plants - 35; Viruses - 0; Other Eukaryotes - 14 (source: NCBI BLink). & (relia…	T	31.1499	22.3357	8.99508	3.91064	28.3612	24.755	-0.196188	0.44957	0.624062	9.65036	20.4602	-1.08325	0.000133814	0.00120808	3.97891	9.04892	-1.18642	0.00379456	0.10867
Phvul.001G195400		0	K15170 - mediator of RNA polymerase II transcription subunit 27 (MED27) (1 of 1)			35.2	not assigned.unknown	not assigned	Phvul.001G195400	(at3g09180 : 406.0) CONTAINS InterPro DOMAIN/s: Mediator complex subunit Med27 (InterPro:IPR021627); Has 112 Blast hits to 112 proteins in 38 species: Archae - 0; Bacteria - 0; Metazoa - 79; Fungi - 0; Plants - 23; Viruses - 0; Other Eukaryotes - 10 (source: NCBI BLink). & (reliability: 812.0) & (original description: no original description)	T	32.6963	29.2096	22.999	31.342	29.5079	32.7743	0.151521	0.480522	0.652454	24.681	26.9972	-0.130053	0.535363	0.69743	31.0391	23.0384	0.430208	0.0793554	0.383982
Phvul.001G197400		0				35.2	not assigned.unknown	not assigned	Phvul.001G197400	(at5g06440 : 338.0) FUNCTIONS IN: molecular_function unknown; INVOLVED IN: biological_process unknown; LOCATED IN: mitochondrion; EXPRESSED IN: 22 plant structures; EXPRESSED DURING: 12 growth stages; BEST Arabidopsis thaliana protein match is: Polyketide cyclase/dehydrase and lipid transport superfamily protein (TAIR:AT3G11720.3). & (reliability: 676.0) & (original description: no original descr…	T	3.02168	8.27007	1.24923	0.61799	2.7385	9.07822	1.72895	1.05584e-07	1.41824e-06	1.34488	7.54297	-2.48648	1.11e-11	6.95437e-10	0.633038	1.26312	-0.993982	0.0725476	0.370949
Phvul.001G197500		0				35.2	not assigned.unknown	not assigned	Phvul.001G197500	(at2g35900 : 147.0) unknown protein; FUNCTIONS IN: molecular_function unknown; INVOLVED IN: biological_process unknown; LOCATED IN: nucleus; EXPRESSED IN: 20 plant structures; EXPRESSED DURING: 13 growth stages; Has 32 Blast hits to 32 proteins in 12 species: Archae - 0; Bacteria - 0; Metazoa - 0; Fungi - 0; Plants - 32; Viruses - 0; Other Eukaryotes - 0 (source: NCBI BLink). & (reliability: 294.…	T	18.7189	28.431	28.9436	28.2841	17.1324	31.289	0.868822	0.000980368	0.00525864	30.8695	26.0066	0.248009	0.321973	0.50603	28.0449	28.9266	-0.0447927	0.873078	0.959823
Phvul.001G198500		0	PTHR12972 - DOWNSTREAM NEIGHBOR OF SON (1 of 1)			35.2	not assigned.unknown	not assigned	Phvul.001G198500	(at3g54750 : 402.0) unknown protein; FUNCTIONS IN: molecular_function unknown; INVOLVED IN: biological_process unknown; LOCATED IN: cellular_component unknown; EXPRESSED IN: 24 plant structures; EXPRESSED DURING: 15 growth stages. & (reliability: 804.0) & (original description: no original description)	T	38.1697	27.6796	9.66641	4.92455	34.5896	31.0822	-0.154215	0.476967	0.649534	10.2411	25.6289	-1.32241	1.85656e-08	5.34036e-07	4.93384	9.63093	-0.965126	0.0527631	0.326631
Phvul.001G199700		0				35.2	not assigned.unknown	not assigned	Phvul.001G199700	(at5g06590 : 216.0) unknown protein; Has 38 Blast hits to 38 proteins in 14 species: Archae - 0; Bacteria - 2; Metazoa - 0; Fungi - 0; Plants - 36; Viruses - 0; Other Eukaryotes - 0 (source: NCBI BLink). & (reliability: 432.0) & (original description: no original description)	T	28.4556	11.0463	3.15337	2.18562	25.6009	12.1863	-1.07107	1.24327e-05	0.00011012	3.37459	10.1132	-1.57845	6.85407e-06	9.66927e-05	2.21705	3.17889	-0.524001	0.279081	0.641727
Phvul.001G201900		0				35.2	not assigned.unknown	not assigned	Phvul.001G201900	(at4g03150 : 152.0) unknown protein; FUNCTIONS IN: molecular_function unknown; INVOLVED IN: biological_process unknown; LOCATED IN: chloroplast; EXPRESSED IN: 20 plant structures; EXPRESSED DURING: 13 growth stages; Has 30201 Blast hits to 17322 proteins in 780 species: Archae - 12; Bacteria - 1396; Metazoa - 17338; Fungi - 3422; Plants - 5037; Viruses - 0; Other Eukaryotes - 2996 (source: NCBI B…	T	16.0904	5.71393	2.5393	2.35959	14.5709	6.44324	-1.17687	0.000144428	0.000985649	2.77776	5.30255	-0.930167	0.0242475	0.0804193	2.43612	2.60792	-0.099672	0.869273	0.95814
Phvul.001G202500		0				35.2	not assigned.unknown	not assigned	Phvul.001G202500	no hits & (original description: no original description)	T	916.147	493.267	175.2	153.94	839.288	540.647	-0.634491	0.0105252	0.0387959	185.996	449.254	-1.272	3.22445e-08	8.70565e-07	153.075	174.56	-0.189501	0.585922	0.844016
Phvul.001G204550		0				35.2	not assigned.unknown	not assigned	Phvul.001G204550	no hits & (original description: no original description)	T	27.4517	13.699	17.9927	31.1485	25.3752	15.3878	-0.721539	0.0821647	0.194489	19.5299	12.7033	0.619542	0.126729	0.271658	30.9233	18.2643	0.761284	0.129269	0.46932
Phvul.001G204800		0	PTHR13859 - ATROPHIN-RELATED (1 of 5)			35.2	not assigned.unknown	not assigned	Phvul.001G204800	(at2g47820 : 344.0) unknown protein; FUNCTIONS IN: molecular_function unknown; INVOLVED IN: biological_process unknown; LOCATED IN: cellular_component unknown; EXPRESSED IN: 17 plant structures; EXPRESSED DURING: 13 growth stages; BEST Arabidopsis thaliana protein match is: unknown protein (TAIR:AT1G09040.1). & (reliability: 688.0) & (original description: no original description)	T	0.671591	2.48269	1.92757	2.1664	0.613408	2.80869	2.19521	3.48616e-10	6.86625e-09	2.06818	2.30485	-0.157223	0.595149	0.742775	2.16046	1.9371	0.158386	0.656347	0.874706
Phvul.001G216300		0				35.2	not assigned.unknown	not assigned	Phvul.001G216300	(at2g47115 : 252.0) unknown protein; FUNCTIONS IN: molecular_function unknown; INVOLVED IN: biological_process unknown; LOCATED IN: endomembrane system; BEST Arabidopsis thaliana protein match is: unknown protein (TAIR:AT1G10660.1); Has 35333 Blast hits to 34131 proteins in 2444 species: Archae - 798; Bacteria - 22429; Metazoa - 974; Fungi - 991; Plants - 531; Viruses - 0; Other Eukaryotes - 9610…	T	19.7041	12.0751	3.92255	4.32665	17.8878	13.335	-0.423768	0.139723	0.286088	4.18558	11.0269	-1.3945	8.98925e-06	0.000121033	4.32164	3.93852	0.13171	0.740838	0.911283
Phvul.001G219100		0				35.2	not assigned.unknown	not assigned	Phvul.001G219100	(at3g62070 : 137.0) unknown protein; BEST Arabidopsis thaliana protein match is: unknown protein (TAIR:AT2G46940.1); Has 137 Blast hits to 135 proteins in 12 species: Archae - 0; Bacteria - 0; Metazoa - 0; Fungi - 0; Plants - 137; Viruses - 0; Other Eukaryotes - 0 (source: NCBI BLink). & (reliability: 274.0) & (original description: no original description)	T	2.5465	6.64389	23.9494	47.4394	2.32757	7.58205	1.70409	6.33372e-06	6.01001e-05	25.7509	6.20819	2.0502	3.46545e-13	2.86094e-11	46.8896	24.0213	0.965149	0.00173107	0.0768068
Phvul.001G223900		0	KOG3195 - Uncharacterized membrane protein NPD008/CGI-148 (1 of 2)			35.2	not assigned.unknown	not assigned	Phvul.001G223900	(at1g09330 : 278.0) unknown protein; FUNCTIONS IN: molecular_function unknown; INVOLVED IN: biological_process unknown; LOCATED IN: integral to membrane; EXPRESSED IN: 24 plant structures; EXPRESSED DURING: 15 growth stages; CONTAINS InterPro DOMAIN/s: Protein of unknown function DUF846, eukaryotic (InterPro:IPR008564); Has 518 Blast hits to 518 proteins in 206 species: Archae - 0; Bacteria - 0; …	T	22.4517	13.8052	1.75911	0.64162	20.2846	15.3163	-0.405467	0.123493	0.262134	1.96964	12.7144	-2.69578	2.34231e-13	2.02128e-11	0.720999	1.83743	-1.34819	0.0490858	0.316951
Phvul.001G227400		0				35.2	not assigned.unknown	not assigned	Phvul.001G227400	(at1g14630 : 111.0) unknown protein; BEST Arabidopsis thaliana protein match is: unknown protein (TAIR:AT2G01990.1); Has 125 Blast hits to 123 proteins in 14 species: Archae - 0; Bacteria - 0; Metazoa - 0; Fungi - 0; Plants - 125; Viruses - 0; Other Eukaryotes - 0 (source: NCBI BLink). & (reliability: 222.0) & (original description: no original description)	T	38.3954	19.5692	4.63733	7.5273	34.7845	21.299	-0.707939	0.012302	0.043916	5.18965	17.8118	-1.78281	0.000915987	0.00597626	7.54101	4.77402	0.661364	0.264864	0.630997
Phvul.001G228000		0				35.2	not assigned.unknown	not assigned	Phvul.001G228000	(at5g16550 : 122.0) unknown protein; Has 30201 Blast hits to 17322 proteins in 780 species: Archae - 12; Bacteria - 1396; Metazoa - 17338; Fungi - 3422; Plants - 5037; Viruses - 0; Other Eukaryotes - 2996 (source: NCBI BLink). & (reliability: 244.0) & (original description: no original description)	T	15.6588	37.2911	56.6517	50.5186	14.203	41.9674	1.56317	2.06619e-10	4.1795e-09	60.6749	34.485	0.814621	0.000218516	0.00181975	50.1129	56.6888	-0.178138	0.538031	0.818011
Phvul.001G230600		0				35.2	not assigned.unknown	not assigned	Phvul.001G230600	(at1g70780 : 122.0) unknown protein; FUNCTIONS IN: molecular_function unknown; INVOLVED IN: biological_process unknown; LOCATED IN: mitochondrion; EXPRESSED IN: sperm cell, male gametophyte, pollen tube; EXPRESSED DURING: L mature pollen stage, M germinated pollen stage; BEST Arabidopsis thaliana protein match is: unknown protein (TAIR:AT1G23150.1); Has 143 Blast hits to 143 proteins in 17 specie…	T	1.00356	18.8083	52.3828	64.4751	0.995155	21.1514	4.40977	2.21493e-28	2.47886e-26	56.4188	17.4442	1.69277	5.5725e-10	2.43191e-08	64.0892	52.581	0.28545	0.374507	0.71686
Phvul.001G231901		0				35.2	not assigned.unknown	not assigned	Phvul.001G231901	(at3g03341 : 90.5) unknown protein; Has 30201 Blast hits to 17322 proteins in 780 species: Archae - 12; Bacteria - 1396; Metazoa - 17338; Fungi - 3422; Plants - 5037; Viruses - 0; Other Eukaryotes - 2996 (source: NCBI BLink). & (reliability: 181.0) & (original description: no original description)	T	28.9071	58.6942	57.8045	136.09	26.3122	63.8548	1.27897	0.00023346	0.00149063	62.9875	53.0708	0.246463	0.544428	0.704472	134.57	58.3772	1.2053	0.00374845	0.10867
Phvul.001G238700		0				35.2	not assigned.unknown	not assigned	Phvul.001G238700	no hits & (original description: no original description)	T	29.9973	9.30928	2.74544	1.9403	26.8117	10.1076	-1.40764	4.00347e-06	3.93609e-05	2.90976	8.43245	-1.52978	0.000210281	0.0017595	1.95173	2.75291	-0.496058	0.359757	0.706834
Phvul.001G241800		0				35.2	not assigned.unknown	not assigned	Phvul.001G241800	(at2g40070 : 305.0) FUNCTIONS IN: molecular_function unknown; INVOLVED IN: biological_process unknown; LOCATED IN: cellular_component unknown; EXPRESSED IN: 17 plant structures; EXPRESSED DURING: 7 growth stages; BEST Arabidopsis thaliana protein match is: proline-rich family protein (TAIR:AT3G09000.1); Has 108635 Blast hits to 60786 proteins in 2176 species: Archae - 287; Bacteria - 15142; Metaz…	T	16.3008	9.28342	5.54	5.38194	14.5499	10.2692	-0.502718	0.0511384	0.135664	5.97366	8.5078	-0.511487	0.0505885	0.13938	5.31875	5.56923	-0.0655542	0.87498	0.960164
Phvul.001G246100		0	PTHR15071 - CATION-DEPENDENT MANNOSE-6-PHOSPHATE RECEPTOR (1 of 1)			35.2	not assigned.unknown	not assigned	Phvul.001G246100	(at2g40316 : 305.0) FUNCTIONS IN: molecular_function unknown; EXPRESSED IN: 22 plant structures; EXPRESSED DURING: 13 growth stages; CONTAINS InterPro DOMAIN/s: Autophagy-related protein 27 (InterPro:IPR018939); Has 135 Blast hits to 135 proteins in 58 species: Archae - 0; Bacteria - 0; Metazoa - 32; Fungi - 63; Plants - 31; Viruses - 0; Other Eukaryotes - 9 (source: NCBI BLink). & (reliability: …	T	13.2154	7.83931	2.83439	3.33586	12.073	8.59469	-0.490624	0.121465	0.258908	3.11538	7.18498	-1.20843	0.00292471	0.0153189	3.35823	2.89512	0.213891	0.64271	0.868478
Phvul.001G246900		0				35.2	not assigned.unknown	not assigned	Phvul.001G246900	(at2g40390 : 511.0) unknown protein; BEST Arabidopsis thaliana protein match is: unknown protein (TAIR:AT5G64190.1); Has 75 Blast hits to 75 proteins in 11 species: Archae - 0; Bacteria - 0; Metazoa - 0; Fungi - 0; Plants - 74; Viruses - 0; Other Eukaryotes - 1 (source: NCBI BLink). & (reliability: 1022.0) & (original description: no original description)	T	3.95079	4.15093	13.6914	28.695	3.57821	4.59062	0.359275	0.240585	0.417296	14.8483	3.81387	1.96101	2.3649e-09	8.62529e-08	28.2426	13.789	1.03459	0.0238246	0.238364
Phvul.001G247500		0	PF08238 - Sel1 repeat (Sel1) (1 of 9)			35.2	not assigned.unknown	not assigned	Phvul.001G247500	(at2g38450 : 117.0) CONTAINS InterPro DOMAIN/s: Sel1-like (InterPro:IPR006597); BEST Arabidopsis thaliana protein match is: unknown protein (TAIR:AT5G05360.1); Has 88 Blast hits to 88 proteins in 25 species: Archae - 0; Bacteria - 16; Metazoa - 0; Fungi - 0; Plants - 70; Viruses - 0; Other Eukaryotes - 2 (source: NCBI BLink). & (reliability: 234.0) & (original description: no original description)	T	67.9243	82.2477	57.618	30.0161	62.1439	91.8427	0.563569	0.015581	0.0530667	61.2484	75.8601	-0.308482	0.193582	0.362241	29.9083	57.456	-0.941712	0.0131042	0.190806
Phvul.001G248200		0				35.2	not assigned.unknown	not assigned	Phvul.001G248200	(at2g40435 : 170.0) BEST Arabidopsis thaliana protein match is: transcription regulators (TAIR:AT3G56220.1); Has 289 Blast hits to 289 proteins in 30 species: Archae - 0; Bacteria - 0; Metazoa - 0; Fungi - 0; Plants - 289; Viruses - 0; Other Eukaryotes - 0 (source: NCBI BLink). & (reliability: 340.0) & (original description: no original description)	T	0.0511814	7.96433	2.19157	0.377903	0.11588	9.09902	6.29522	2.20926e-15	8.29337e-14	2.30956	7.47516	-1.68363	0.0285985	0.0910597	0.473215	2.22542	-2.24433	0.0576991	0.33781
Phvul.001G249500		0				35.2	not assigned.unknown	not assigned	Phvul.001G249500	no hits & (original description: no original description)	T	125.68	11.6444	10.7633	14.0004	112.839	13.009	-3.11634	3.43586e-12	8.85779e-11	11.8326	10.6568	0.148066	0.803101	0.887781	13.9972	11.0044	0.349131	0.51406	0.803025
Phvul.001G249800		0				35.2	not assigned.unknown	not assigned	Phvul.001G249800	no hits & (original description: no original description)	T	12.9411	0	0	0	11.9941	0.0362517	-8.37044	5.85218e-19	3.08722e-17	0.0506799	0.0300064	0.754744	0.749503	NA	0.0509875	0.0473228	0.1081	0.960233	NA
Phvul.001G251700		0				35.2	not assigned.unknown	not assigned	Phvul.001G251700	(at4g39840 : 298.0) unknown protein; FUNCTIONS IN: molecular_function unknown; INVOLVED IN: biological_process unknown; LOCATED IN: endomembrane system; EXPRESSED IN: 23 plant structures; EXPRESSED DURING: 13 growth stages; Has 20719 Blast hits to 6096 proteins in 607 species: Archae - 22; Bacteria - 3243; Metazoa - 4364; Fungi - 2270; Plants - 237; Viruses - 128; Other Eukaryotes - 10455 (source…	T	8.20201	4.16595	3.96362	19.7455	7.36038	4.58937	-0.681788	0.0296035	0.08857	4.32028	3.82178	0.175948	0.644937	0.779874	19.3543	4.01498	2.26962	0.000314244	0.0332728
Phvul.001G252000		0	1.14.11.33 - DNA oxidative demethylase / Alkylated DNA repair protein (1 of 8)			35.2	not assigned.unknown	not assigned	Phvul.001G252000	(at4g39860 : 307.0) unknown protein; BEST Arabidopsis thaliana protein match is: unknown protein (TAIR:AT2G22270.1); Has 148 Blast hits to 144 proteins in 18 species: Archae - 0; Bacteria - 0; Metazoa - 0; Fungi - 0; Plants - 144; Viruses - 0; Other Eukaryotes - 4 (source: NCBI BLink). & (reliability: 614.0) & (original description: no original description)	T	169.135	84.4288	36.7477	28.24	153.345	93.8098	-0.708965	0.000404642	0.00242583	38.7455	77.533	-1.00009	6.35484e-05	0.000640639	28.1043	36.5069	-0.37769	0.299566	0.658273
Phvul.001G252300		0				35.2	not assigned.unknown	not assigned	Phvul.001G252300	(at4g39900 : 137.0) unknown protein; Has 30201 Blast hits to 17322 proteins in 780 species: Archae - 12; Bacteria - 1396; Metazoa - 17338; Fungi - 3422; Plants - 5037; Viruses - 0; Other Eukaryotes - 2996 (source: NCBI BLink). & (reliability: 274.0) & (original description: no original description)	T	76.1874	131.597	107.515	61.8489	69.1839	147.782	1.09499	7.38007e-07	8.42845e-06	114.121	121.473	-0.0900052	0.65849	0.789842	61.7034	107.101	-0.795536	0.106117	0.434565
Phvul.001G253101		0	PTHR33109:SF3 - EPIDERMAL PATTERNING FACTOR-LIKE PROTEIN 1 (1 of 2)			35.2	not assigned.unknown	not assigned	Phvul.001G253101	(at5g10310 : 86.7) unknown protein; FUNCTIONS IN: molecular_function unknown; INVOLVED IN: biological_process unknown; LOCATED IN: endomembrane system; EXPRESSED IN: 17 plant structures; EXPRESSED DURING: 10 growth stages; BEST Arabidopsis thaliana protein match is: unknown protein (TAIR:AT3G13898.1); Has 1807 Blast hits to 1807 proteins in 277 species: Archae - 0; Bacteria - 0; Metazoa - 736; Fu…	T	11.9687	19.0512	7.89025	4.8929	11.0505	20.7768	0.910487	0.0139332	0.048531	8.50166	17.4014	-1.02985	0.0101068	0.0410157	4.96465	7.98664	-0.68734	0.194972	0.556227
Phvul.001G254200		0				35.2	not assigned.unknown	not assigned	Phvul.001G254200	no hits & (original description: no original description)	T	2.34386	5.28739	15.0718	14.3498	2.0924	5.66983	1.43774	0.0266945	0.0814628	16.5676	4.78538	1.7927	0.000527276	0.0037858	14.2598	15.2976	-0.100499	0.825171	0.944332
Phvul.001G254400		0	PTHR10551:SF9 - PROTEIN SINGED (1 of 1)			35.2	not assigned.unknown	not assigned	Phvul.001G254400	(original description: no original description)	T	4.43817	9.66704	2.59544	1.64022	4.03626	10.7879	1.41831	4.54327e-07	5.427e-06	2.72295	8.93075	-1.71123	0.00139853	0.00844065	1.65781	2.58433	-0.640002	0.402898	0.737998
Phvul.001G260500		0	K14308 - nuclear pore complex protein Nup54 (NUP54, NUP57) (1 of 1)			35.2	not assigned.unknown	not assigned	Phvul.001G260500	(at1g24310 : 424.0) unknown protein; FUNCTIONS IN: molecular_function unknown; INVOLVED IN: biological_process unknown; LOCATED IN: nucleolus; EXPRESSED IN: 20 plant structures; EXPRESSED DURING: 13 growth stages; Has 2922 Blast hits to 2454 proteins in 263 species: Archae - 0; Bacteria - 57; Metazoa - 1043; Fungi - 654; Plants - 388; Viruses - 11; Other Eukaryotes - 769 (source: NCBI BLink). & (…	T	17.6018	12.8675	5.47705	7.82577	15.9698	14.2077	-0.168756	0.519188	0.685036	5.76781	11.7951	-1.0286	0.00220965	0.0122113	7.76326	5.45473	0.507671	0.242528	0.608517
Phvul.001G262900		0				35.2	not assigned.unknown	not assigned	Phvul.001G262900	no hits & (original description: no original description)	T	2.73222	0.699712	2.55328	11.5334	2.53904	0.872219	-1.54063	0.0406886	0.11371	2.8511	0.715884	1.99014	0.012789	0.0492217	11.321	2.64525	2.09853	0.0112586	0.176045
Phvul.001G263300		0				35.2	not assigned.unknown	not assigned	Phvul.001G263300	(at1g27290 : 86.3) unknown protein; FUNCTIONS IN: molecular_function unknown; INVOLVED IN: biological_process unknown; EXPRESSED IN: 25 plant structures; EXPRESSED DURING: 15 growth stages; Has 44 Blast hits to 44 proteins in 12 species: Archae - 0; Bacteria - 0; Metazoa - 0; Fungi - 0; Plants - 44; Viruses - 0; Other Eukaryotes - 0 (source: NCBI BLink). & (reliability: 172.6) & (original descrip…	T	51.8914	13.8189	19.9454	19.0345	46.2505	15.332	-1.59287	8.28109e-07	9.33e-06	21.6804	12.653	0.775075	0.0421741	0.121726	18.8635	20.1368	-0.0928612	0.829339	0.946094
Phvul.001G267400		0				35.2	not assigned.unknown	not assigned	Phvul.001G267400	(at3g24255 : 245.0) RNA-directed DNA polymerase (reverse transcriptase)-related family protein; FUNCTIONS IN: molecular_function unknown; INVOLVED IN: biological_process unknown; LOCATED IN: cellular_component unknown; BEST Arabidopsis thaliana protein match is: unknown protein (TAIR:AT3G23910.1); Has 169 Blast hits to 169 proteins in 55 species: Archae - 8; Bacteria - 18; Metazoa - 36; Fungi - 1…	T	37.4538	20.7055	6.60518	4.67982	33.9809	23.1029	-0.556613	0.0100832	0.0375048	6.94957	19.0699	-1.4535	2.97716e-06	4.74438e-05	4.70529	6.57019	-0.482115	0.412245	0.742807
Phvul.002G000400		0	PTHR36368:SF1 - GENOMIC DNA, CHROMOSOME 3, TAC CLONE:K17E7 (1 of 1)			35.2	not assigned.unknown	not assigned	Phvul.002G000400	no hits & (original description: no original description)	T	10.837	11.9651	11.7375	3.82778	9.95831	13.2821	0.415484	0.141072	0.28816	12.4732	11.0031	0.182323	0.449322	0.627289	3.85196	11.7161	-1.60429	0.0021305	0.0847088
Phvul.002G000700		0				35.2	not assigned.unknown	not assigned	Phvul.002G000700	no hits & (original description: no original description)	T	50.5101	69.6322	68.7967	42.7928	46.2505	77.7534	0.749483	0.00291734	0.0132631	73.5342	64.1859	0.195818	0.427481	0.607371	42.5592	68.8111	-0.693355	0.0218195	0.229265
Phvul.002G004500		0				35.2	not assigned.unknown	not assigned	Phvul.002G004500	(at3g59840 : 102.0) unknown protein; FUNCTIONS IN: molecular_function unknown; INVOLVED IN: biological_process unknown; LOCATED IN: chloroplast, chloroplast envelope; EXPRESSED IN: 23 plant structures; EXPRESSED DURING: 13 growth stages; Has 72 Blast hits to 72 proteins in 12 species: Archae - 0; Bacteria - 0; Metazoa - 0; Fungi - 0; Plants - 72; Viruses - 0; Other Eukaryotes - 0 (source: NCBI BL…	T	102.367	161.523	135.15	79.5099	93.2923	182.84	0.970804	0.000110134	0.000778773	144.198	150.224	-0.0593088	0.812523	0.893951	79.1337	134.96	-0.769976	0.0393667	0.290728
Phvul.002G005500		0				35.2	not assigned.unknown	not assigned	Phvul.002G005500	(at3g57990 : 90.5) unknown protein; Has 1497 Blast hits to 1323 proteins in 52 species: Archae - 0; Bacteria - 4; Metazoa - 23; Fungi - 34; Plants - 61; Viruses - 0; Other Eukaryotes - 1375 (source: NCBI BLink). & (reliability: 181.0) & (original description: no original description)	T	13.6996	10.333	9.52954	15.7054	12.4709	11.6187	-0.101947	0.686578	0.814884	10.328	9.56164	0.109549	0.71825	0.831242	15.5388	9.60563	0.694457	0.0583647	0.339104
Phvul.002G006800		0				35.2	not assigned.unknown	not assigned	Phvul.002G006800	(at2g35290 : 95.5) unknown protein; Has 39 Blast hits to 39 proteins in 10 species: Archae - 0; Bacteria - 0; Metazoa - 0; Fungi - 0; Plants - 39; Viruses - 0; Other Eukaryotes - 0 (source: NCBI BLink). & (reliability: 191.0) & (original description: no original description)	T	42.7765	19.4526	3.54514	3.28036	39.0098	20.8545	-0.90392	0.012151	0.0435066	3.90885	17.5432	-2.16548	2.59618e-06	4.2106e-05	3.37746	3.65405	-0.116035	0.824625	0.944332
Phvul.002G007300		0				35.2	not assigned.unknown	not assigned	Phvul.002G007300	(at2g35260 : 318.0) unknown protein; FUNCTIONS IN: molecular_function unknown; INVOLVED IN: biological_process unknown; LOCATED IN: chloroplast; EXPRESSED IN: 21 plant structures; EXPRESSED DURING: 13 growth stages; BEST Arabidopsis thaliana protein match is: unknown protein (TAIR:AT4G17840.1); Has 42 Blast hits to 42 proteins in 14 species: Archae - 0; Bacteria - 0; Metazoa - 0; Fungi - 0; Plant…	T	41.0941	37.6526	23.1027	12.6574	37.3403	41.8753	0.165353	0.43056	0.60728	24.4039	34.6867	-0.506255	0.044974	0.12803	12.6212	22.9904	-0.865037	0.0454688	0.307132
Phvul.002G008100		0				35.2	not assigned.unknown	not assigned	Phvul.002G008100	(at5g67020 : 138.0) unknown protein; BEST Arabidopsis thaliana protein match is: unknown protein (TAIR:AT3G50340.1); Has 1807 Blast hits to 1807 proteins in 277 species: Archae - 0; Bacteria - 0; Metazoa - 736; Fungi - 347; Plants - 385; Viruses - 0; Other Eukaryotes - 339 (source: NCBI BLink). & (reliability: 276.0) & (original description: no original description)	T	31.7487	44.9956	22.5456	16.6239	29.0781	49.7188	0.773844	0.0128891	0.0456039	24.0374	41.229	-0.777885	0.0002511	0.00204127	16.5347	22.5248	-0.446303	0.110921	0.440677
Phvul.002G012100		0	PTHR21314:SF0 - UPF0553 PROTEIN C9ORF64 (1 of 1)			35.2	not assigned.unknown	not assigned	Phvul.002G012100	(original description: no original description)	T	43.1514	42.2695	36.01	18.4377	39.5267	48.0999	0.283289	0.327344	0.509944	38.3002	39.3395	-0.038766	0.882006	0.936498	18.3793	35.9194	-0.966984	0.00491584	0.120686
Phvul.002G014500		0				35.2	not assigned.unknown	not assigned	Phvul.002G014500	no hits & (original description: no original description)	T	199.793	222.801	102.403	60.9456	181.983	249.624	0.455973	0.0405303	0.113349	108.009	205.984	-0.93057	0.000187435	0.00160715	60.5775	101.768	-0.748406	0.0375331	0.28552
Phvul.002G017100		0				35.2	not assigned.unknown	not assigned	Phvul.002G017100	(at4g34090 : 453.0) unknown protein; FUNCTIONS IN: molecular_function unknown; INVOLVED IN: biological_process unknown; EXPRESSED IN: 22 plant structures; EXPRESSED DURING: 13 growth stages; BEST Arabidopsis thaliana protein match is: unknown protein (TAIR:AT2G23370.1). & (reliability: 906.0) & (original description: no original description)	T	33.348	27.9529	19.1834	13.8501	30.3072	31.3005	0.0465532	0.843957	0.914209	20.454	25.8468	-0.337533	0.130403	0.27717	13.7814	19.1637	-0.475792	0.100416	0.426428
Phvul.002G018800		0				35.2	not assigned.unknown	not assigned	Phvul.002G018800	(at5g67020 : 452.0) unknown protein; BEST Arabidopsis thaliana protein match is: unknown protein (TAIR:AT3G50340.1); Has 1807 Blast hits to 1807 proteins in 277 species: Archae - 0; Bacteria - 0; Metazoa - 736; Fungi - 347; Plants - 385; Viruses - 0; Other Eukaryotes - 339 (source: NCBI BLink). & (reliability: 904.0) & (original description: no original description)	T	48.8925	21.0871	10.5767	18.4017	43.7132	22.8361	-0.936869	0.00236851	0.0111315	11.3415	19.0961	-0.751651	0.0161051	0.0585334	18.149	10.5994	0.776064	0.0637264	0.351427
Phvul.002G018900		0	K13168 - splicing factor, arginine/serine-rich 16 (SFRS16) (1 of 1)			35.2	not assigned.unknown	not assigned	Phvul.002G018900	(at4g36980 : 399.0) FUNCTIONS IN: molecular_function unknown; INVOLVED IN: biological_process unknown; EXPRESSED IN: 22 plant structures; EXPRESSED DURING: 13 growth stages; CONTAINS InterPro DOMAIN/s: Splicing factor, suppressor of white apricot (InterPro:IPR019147). & (gnl|cdd|37759 : 226.0) no description available & (reliability: 798.0) & (original description: no original description)	T	55.4383	35.5651	46.9855	59.6921	49.7761	40.2134	-0.307716	0.216987	0.389014	50.4586	32.9955	0.612477	0.0102703	0.0414657	59.0119	47.0831	0.325826	0.279433	0.641827
Phvul.002G019200		0	K03257 - translation initiation factor 4A (EIF4A) (1 of 6)			35.2	not assigned.unknown	not assigned	Phvul.002G019200	(at4g37020 : 189.0) FUNCTIONS IN: molecular_function unknown; INVOLVED IN: biological_process unknown; LOCATED IN: cellular_component unknown; EXPRESSED IN: 22 plant structures; EXPRESSED DURING: 13 growth stages; BEST Arabidopsis thaliana protein match is: eukaryotic initiation factor 4A-III (TAIR:AT3G19760.1). & (reliability: 378.0) & (original description: no original description)	T	35.0623	39.2494	37.9096	33.343	31.9505	44.7114	0.48492	0.0978254	0.221532	40.4525	36.6194	0.143365	0.597125	0.744005	33.2158	37.8881	-0.190038	0.592926	0.847215
Phvul.002G021000		0				35.2	not assigned.unknown	not assigned	Phvul.002G021000	no hits & (original description: no original description)	T	37.2383	46.3447	122.432	113.286	34.2463	53.4385	0.642258	0.151328	0.302859	131.729	43.4034	1.59977	2.44295e-05	0.000283293	112.685	122.851	-0.124325	0.664163	0.878989
Phvul.002G023300		0				35.2	not assigned.unknown	not assigned	Phvul.002G023300	no hits & (original description: no original description)	T	82.3019	73.8958	41.8304	28.9666	75.5773	82.3397	0.123653	0.614392	0.760812	44.2081	67.9749	-0.619671	0.00797618	0.0341572	28.8614	41.6177	-0.528136	0.175634	0.535565
Phvul.002G024200		0	PF14009 - Domain of unknown function (DUF4228) (DUF4228) (1 of 38)			35.2	not assigned.unknown	not assigned	Phvul.002G024200	(at2g23690 : 149.0) unknown protein; FUNCTIONS IN: molecular_function unknown; INVOLVED IN: N-terminal protein myristoylation; LOCATED IN: cellular_component unknown; EXPRESSED IN: 7 plant structures; EXPRESSED DURING: petal differentiation and expansion stage; BEST Arabidopsis thaliana protein match is: unknown protein (TAIR:AT4G37240.1); Has 243 Blast hits to 243 proteins in 15 species: Archae …	T	26.1485	15.7201	9.1257	4.73861	23.4896	17.9156	-0.390539	0.235527	0.411201	10.0054	14.6785	-0.556916	0.15409	0.311476	4.78831	9.27005	-0.950051	0.0449684	0.306884
Phvul.002G024300		0	PF14009 - Domain of unknown function (DUF4228) (DUF4228) (1 of 38)			35.2	not assigned.unknown	not assigned	Phvul.002G024300	no hits & (original description: no original description)	T	13.3363	8.79129	22.0137	30.6095	12.1935	9.96361	-0.290967	0.503662	0.672467	24.0052	8.12985	1.55941	0.000313283	0.00246529	30.3576	22.2522	0.449097	0.225702	0.590031
Phvul.002G024700		0				35.2	not assigned.unknown	not assigned	Phvul.002G024700	(at3g50780 : 592.0) BEST Arabidopsis thaliana protein match is: BTB/POZ domain-containing protein (TAIR:AT1G63850.1); Has 298 Blast hits to 298 proteins in 22 species: Archae - 0; Bacteria - 0; Metazoa - 10; Fungi - 0; Plants - 287; Viruses - 0; Other Eukaryotes - 1 (source: NCBI BLink). & (reliability: 1184.0) & (original description: no original description)	T	54.9445	17.8135	11.3773	8.4111	49.5692	19.8125	-1.32302	1.75081e-08	2.71404e-07	12.1914	16.3753	-0.426046	0.0362044	0.108267	8.36005	11.3949	-0.446254	0.12535	0.463037
Phvul.002G027300		0				35.2	not assigned.unknown	not assigned	Phvul.002G027300	no hits & (original description: no original description)	T	30.0868	0.210816	0	0.185498	26.7134	0.459651	-5.85393	3.10719e-15	1.14841e-13	0.277357	0.374617	-0.441286	0.832863	NA	0.458785	0.258985	0.830524	0.673875	NA
Phvul.002G029100		0				35.2	not assigned.unknown	not assigned	Phvul.002G029100	(at3g50685 : 138.0) unknown protein; Has 52 Blast hits to 46 proteins in 20 species: Archae - 0; Bacteria - 0; Metazoa - 0; Fungi - 0; Plants - 45; Viruses - 0; Other Eukaryotes - 7 (source: NCBI BLink). & (reliability: 276.0) & (original description: no original description)	T	43.9649	30.2708	6.48854	2.27867	39.4519	33.6767	-0.228335	0.337142	0.520843	6.76471	27.8407	-2.03401	5.95983e-06	8.60616e-05	2.36565	6.45659	-1.44773	0.105094	0.432757
Phvul.002G029900		0				35.2	not assigned.unknown	not assigned	Phvul.002G029900	(at5g66780 : 89.0) unknown protein; Has 1807 Blast hits to 1807 proteins in 277 species: Archae - 0; Bacteria - 0; Metazoa - 736; Fungi - 347; Plants - 385; Viruses - 0; Other Eukaryotes - 339 (source: NCBI BLink). & (reliability: 178.0) & (original description: no original description)	T	0.371865	0.846654	66.2133	192.152	0.420969	1.09557	1.3809	0.310674	0.493542	72.479	0.881248	6.35618	5.97497e-10	2.59764e-08	189.06	66.9345	1.49829	0.00616237	0.133842
Phvul.002G030000		0				35.2	not assigned.unknown	not assigned	Phvul.002G030000	no hits & (original description: no original description)	T	1514.51	852.696	847.548	1367.51	1358.74	931.839	-0.544137	0.0213993	0.0684445	912.739	775.201	0.235582	0.379466	0.56237	1352.16	849.933	0.669888	0.0206452	0.225169
Phvul.002G033400		0				35.2	not assigned.unknown	not assigned	Phvul.002G033400	(at3g50910 : 182.0) unknown protein; BEST Arabidopsis thaliana protein match is: unknown protein (TAIR:AT5G66480.1); Has 76 Blast hits to 75 proteins in 28 species: Archae - 0; Bacteria - 10; Metazoa - 7; Fungi - 2; Plants - 49; Viruses - 0; Other Eukaryotes - 8 (source: NCBI BLink). & (reliability: 364.0) & (original description: no original description)	T	3.94286	3.12142	1.05881	1.24027	3.50435	3.49865	-0.0023213	0.995328	0.997915	1.12313	2.89181	-1.35719	0.0656339	0.169232	1.26739	1.07461	0.23421	0.793427	0.931795
Phvul.002G036800		0				35.2	not assigned.unknown	not assigned	Phvul.002G036800	(at5g41960 : 196.0) unknown protein; FUNCTIONS IN: molecular_function unknown; INVOLVED IN: biological_process unknown; LOCATED IN: chloroplast; EXPRESSED IN: 22 plant structures; EXPRESSED DURING: 13 growth stages; Has 1807 Blast hits to 1807 proteins in 277 species: Archae - 0; Bacteria - 0; Metazoa - 736; Fungi - 347; Plants - 385; Viruses - 0; Other Eukaryotes - 339 (source: NCBI BLink). & (r…	T	21.7665	21.5949	22.3776	34.0784	19.9012	23.8757	0.262643	0.344331	0.52752	23.8622	19.7921	0.270583	0.290298	0.471605	33.6879	22.3684	0.590439	0.109296	0.438011
Phvul.002G036900		0				35.2	not assigned.unknown	not assigned	Phvul.002G036900	no hits & (original description: no original description)	T	761.46	377.332	378.396	595.697	686.043	419.271	-0.710412	0.000137313	0.000943386	406.507	346.536	0.230134	0.257803	0.437023	588.326	378.979	0.634528	0.0324863	0.270944
Phvul.002G039600		0	K18735 - protein SMG9 (SMG9) (1 of 1)			35.2	not assigned.unknown	not assigned	Phvul.002G039600	(original description: no original description)	T	14.7691	9.28285	5.98843	4.73057	13.498	10.2715	-0.394167	0.128779	0.269863	6.36874	8.50995	-0.415446	0.149198	0.304299	4.72531	5.99229	-0.343422	0.324012	0.679314
Phvul.002G044600		0				35.2	not assigned.unknown	not assigned	Phvul.002G044600	(at1g05430 : 84.7) unknown protein; Has 31 Blast hits to 31 proteins in 9 species: Archae - 0; Bacteria - 0; Metazoa - 0; Fungi - 0; Plants - 31; Viruses - 0; Other Eukaryotes - 0 (source: NCBI BLink). & (reliability: 169.4) & (original description: no original description)	T	24.4277	22.6498	14.3387	10.436	22.1592	25.4584	0.200356	0.394924	0.574666	15.2166	20.9536	-0.460545	0.0683764	0.174502	10.3824	14.3067	-0.462326	0.174714	0.534181
Phvul.002G047200		0	PTHR33312:SF5 - MEMBRANE-ASSOCIATED KINASE REGULATOR 1-RELATED (1 of 1)			35.2	not assigned.unknown	not assigned	Phvul.002G047200	(at5g26230 : 115.0) unknown protein; FUNCTIONS IN: molecular_function unknown; INVOLVED IN: biological_process unknown; LOCATED IN: chloroplast; EXPRESSED IN: 22 plant structures; EXPRESSED DURING: 13 growth stages; Has 1807 Blast hits to 1807 proteins in 277 species: Archae - 0; Bacteria - 0; Metazoa - 736; Fungi - 347; Plants - 385; Viruses - 0; Other Eukaryotes - 339 (source: NCBI BLink). & (r…	T	7.277	22.4984	11.7868	2.71421	6.57725	25.2567	1.94117	8.10491e-13	2.28368e-11	12.4398	20.8107	-0.740506	0.00655412	0.0293135	2.73695	11.7315	-2.09958	1.54912e-07	0.000485748
Phvul.002G051300		0				35.2	not assigned.unknown	not assigned	Phvul.002G051300	no hits & (original description: no original description)	T	13.2459	2.58183	6.95502	9.06474	11.8334	3.05105	-1.95425	1.93602e-05	0.000163837	7.59185	2.48113	1.6081	0.000901872	0.00590438	8.98918	7.05785	0.350528	0.472647	0.779339
Phvul.002G051400		0	PTHR31568:SF3 - CYSTM1 FAMILY PROTEIN A-RELATED (1 of 2)			35.2	not assigned.unknown	not assigned	Phvul.002G051400	no hits & (original description: no original description)	T	28.4763	23.9527	10.6175	10.872	25.9403	26.3727	0.0236989	0.937551	0.965716	11.373	21.8998	-0.943644	0.0118991	0.0465655	10.9305	10.6882	0.0325672	0.944116	0.983082
Phvul.002G054800		0				35.2	not assigned.unknown	not assigned	Phvul.002G054800	(at5g25070 : 359.0) unknown protein; FUNCTIONS IN: molecular_function unknown; INVOLVED IN: biological_process unknown; LOCATED IN: cellular_component unknown; EXPRESSED IN: 23 plant structures; EXPRESSED DURING: 13 growth stages; Has 1807 Blast hits to 1807 proteins in 277 species: Archae - 0; Bacteria - 0; Metazoa - 736; Fungi - 347; Plants - 385; Viruses - 0; Other Eukaryotes - 339 (source: NC…	T	6.87428	8.07899	8.52678	6.98974	6.23312	9.17249	0.557499	0.0364506	0.104362	9.14256	7.52655	0.279828	0.268429	0.448551	6.94243	8.54094	-0.299278	0.264897	0.630997
Phvul.002G060700		0				35.2	not assigned.unknown	not assigned	Phvul.002G060700	(at1g62780 : 260.0) unknown protein; FUNCTIONS IN: molecular_function unknown; INVOLVED IN: biological_process unknown; LOCATED IN: chloroplast, chloroplast stroma; EXPRESSED IN: 22 plant structures; EXPRESSED DURING: 14 growth stages; Has 94 Blast hits to 94 proteins in 35 species: Archae - 6; Bacteria - 10; Metazoa - 21; Fungi - 2; Plants - 48; Viruses - 0; Other Eukaryotes - 7 (source: NCBI BL…	T	15.3244	11.9326	5.0019	5.79733	13.8812	13.2041	-0.072194	0.78914	0.881215	5.40149	10.9293	-1.01748	0.000703708	0.00479511	5.77833	5.05186	0.193604	0.673168	0.883592
Phvul.002G061700		0				35.2	not assigned.unknown	not assigned	Phvul.002G061700	(at1g62520 : 280.0) unknown protein; BEST Arabidopsis thaliana protein match is: unknown protein (TAIR:AT4G12450.1); Has 388 Blast hits to 388 proteins in 26 species: Archae - 0; Bacteria - 1; Metazoa - 0; Fungi - 8; Plants - 376; Viruses - 0; Other Eukaryotes - 3 (source: NCBI BLink). & (reliability: 560.0) & (original description: no original description)	T	25.8808	46.2704	55.6516	36.5567	23.4045	51.9655	1.15083	2.4897e-07	3.1301e-06	59.3141	42.7489	0.472303	0.0168231	0.0607757	36.3923	55.5491	-0.610242	0.0703141	0.366888
Phvul.002G062900		0				35.2	not assigned.unknown	not assigned	Phvul.002G062900	no hits & (original description: no original description)	T	49.0249	26.0443	17.4928	6.60765	45.0752	28.9934	-0.636677	0.0435623	0.119676	18.9578	24.0562	-0.345343	0.339719	0.52392	6.70249	17.6476	-1.39427	0.01041	0.170432
Phvul.002G064166		0				35.2	not assigned.unknown	not assigned	Phvul.002G064166	no hits & (original description: no original description)	T	6.33239	47.9208	65.8054	46.7697	5.88733	52.9074	3.16774	8.65979e-07	9.70529e-06	70.7487	43.9154	0.68877	0.0405839	0.118121	46.954	66.1553	-0.494111	0.319021	0.675433
Phvul.002G064232		0				35.2	not assigned.unknown	not assigned	Phvul.002G064232	no hits & (original description: no original description)	T	36.2429	225.61	273.638	199.719	33.2285	252.348	2.92497	6.78489e-29	8.1249e-27	293.587	207.942	0.4972	0.0288928	0.0917796	199.124	274.095	-0.460852	0.297368	0.656594
Phvul.002G064900		0				35.2	not assigned.unknown	not assigned	Phvul.002G064900	(at1g10660 : 326.0) unknown protein; LOCATED IN: endomembrane system; EXPRESSED IN: 24 plant structures; EXPRESSED DURING: 15 growth stages; BEST Arabidopsis thaliana protein match is: unknown protein (TAIR:AT5G62960.1); Has 35333 Blast hits to 34131 proteins in 2444 species: Archae - 798; Bacteria - 22429; Metazoa - 974; Fungi - 991; Plants - 531; Viruses - 0; Other Eukaryotes - 9610 (source: NC…	T	33.7953	12.5116	8.64002	6.61825	30.7421	13.9932	-1.13548	2.29732e-06	2.36242e-05	9.25129	11.5771	-0.323029	0.24433	0.420702	6.55051	8.66358	-0.402645	0.359997	0.706881
Phvul.002G066300		0	PF07063 - Domain of unknown function (DUF1338) (DUF1338) (1 of 1)			35.2	not assigned.unknown	not assigned	Phvul.002G066300	(at1g07040 : 458.0) unknown protein; INVOLVED IN: biological_process unknown; LOCATED IN: chloroplast; EXPRESSED IN: 24 plant structures; EXPRESSED DURING: 14 growth stages; BEST Arabidopsis thaliana protein match is: unknown protein (TAIR:AT1G27030.1); Has 540 Blast hits to 538 proteins in 187 species: Archae - 0; Bacteria - 333; Metazoa - 0; Fungi - 0; Plants - 67; Viruses - 0; Other Eukaryotes…	T	95.0626	23.0327	32.1408	59.1645	86.4689	25.689	-1.75099	1.69359e-15	6.44857e-14	34.7193	21.2009	0.710917	0.0047864	0.0228305	58.3727	32.2885	0.854445	0.0210894	0.226552
Phvul.002G068400		0				35.2	not assigned.unknown	not assigned	Phvul.002G068400	no hits & (original description: no original description)	T	55.4415	36.0819	24.2427	19.9844	50.4569	40.1228	-0.330629	0.204273	0.373489	25.7519	33.18	-0.363554	0.221735	0.39534	19.9791	24.2363	-0.279025	0.460822	0.771117
Phvul.002G070800		0				35.2	not assigned.unknown	not assigned	Phvul.002G070800	no hits & (original description: no original description)	T	28.5656	11.3389	3.74397	4.32105	25.9021	12.3526	-1.06874	0.00119557	0.00623969	4.0357	10.3329	-1.35038	0.00171058	0.00995106	4.37417	3.80545	0.197628	0.681206	0.887493
Phvul.002G071600		0				35.2	not assigned.unknown	not assigned	Phvul.002G071600	no hits & (original description: no original description)	T	59.4373	57.4801	33.8004	21.7172	54.4827	63.6285	0.223846	0.378162	0.559641	36.2621	52.6868	-0.539139	0.0208201	0.0711573	21.6173	33.9079	-0.649642	0.038358	0.288486
Phvul.002G077200		0	PTHR31358:SF6 - F3I6.9 PROTEIN (1 of 2)			35.2	not assigned.unknown	not assigned	Phvul.002G077200	(at1g24160 : 161.0) unknown protein; FUNCTIONS IN: molecular_function unknown; INVOLVED IN: biological_process unknown; LOCATED IN: cellular_component unknown; EXPRESSED IN: guard cell; BEST Arabidopsis thaliana protein match is: unknown protein (TAIR:AT1G70100.3). & (reliability: 322.0) & (original description: no original description)	T	25.9383	28.2098	32.3959	39.3637	23.4381	31.9113	0.44529	0.066121	0.164924	34.8804	26.1951	0.412568	0.101222	0.230989	38.9779	32.4925	0.262655	0.329159	0.68303
Phvul.002G078700		0				35.2	not assigned.unknown	not assigned	Phvul.002G078700	(at1g69980 : 132.0) unknown protein; LOCATED IN: endomembrane system; EXPRESSED IN: 24 plant structures; EXPRESSED DURING: 15 growth stages; Has 30 Blast hits to 30 proteins in 12 species: Archae - 0; Bacteria - 0; Metazoa - 0; Fungi - 0; Plants - 30; Viruses - 0; Other Eukaryotes - 0 (source: NCBI BLink). & (reliability: 264.0) & (original description: no original description)	T	81.2136	46.3955	55.84	66.1153	73.8629	52.0327	-0.505365	0.020005	0.0648335	60.0848	42.8626	0.486737	0.0406763	0.118269	65.576	56.0027	0.227766	0.403647	0.738579
Phvul.002G079500		0				35.2	not assigned.unknown	not assigned	Phvul.002G079500	(at1g10417 : 198.0) Encodes protein with unknown function whose expression is repressed by inoculation with Agrobacterium tumerifaciens.; unknown protein; Has 26006 Blast hits to 16906 proteins in 1326 species: Archae - 433; Bacteria - 3134; Metazoa - 12646; Fungi - 2033; Plants - 1219; Viruses - 58; Other Eukaryotes - 6483 (source: NCBI BLink). & (reliability: 396.0) & (original description: no …	T	4.85605	1.1687	2.23609	3.07026	4.43965	1.32022	-1.75035	1.46978e-05	0.000127541	2.48217	1.09774	1.17447	0.0441442	0.126328	3.10472	2.29961	0.435854	0.435842	0.758006
Phvul.002G082000		0				35.2	not assigned.unknown	not assigned	Phvul.002G082000	(at3g25545 : 145.0) unknown protein; FUNCTIONS IN: molecular_function unknown; INVOLVED IN: biological_process unknown; LOCATED IN: cellular_component unknown; EXPRESSED IN: 23 plant structures; EXPRESSED DURING: 13 growth stages; Has 38 Blast hits to 38 proteins in 14 species: Archae - 0; Bacteria - 0; Metazoa - 0; Fungi - 0; Plants - 38; Viruses - 0; Other Eukaryotes - 0 (source: NCBI BLink). &…	T	24.3389	26.8633	18.9472	12.911	22.19	29.6583	0.418458	0.0845608	0.198669	20.2889	24.6118	-0.278508	0.221843	0.395409	12.7976	18.9762	-0.567841	0.0687189	0.362874
Phvul.002G084800		0				35.2	not assigned.unknown	not assigned	Phvul.002G084800	no hits & (original description: no original description)	T	6.3054	1.02175	0.288105	0.181561	5.71627	1.16129	-2.30053	0.000128045	0.000887918	0.383116	0.976552	-1.36255	0.212268	0.384677	0.237436	0.350748	-0.550029	0.686194	0.889384
Phvul.002G095900		0	PTHR34545:SF2 - CLAVATA3/ESR (CLE)-RELATED PROTEIN 16-RELATED (1 of 1)			35.2	not assigned.unknown	not assigned	Phvul.002G095900	no hits & (original description: no original description)	T	18.547	9.35924	0.221962	0.359667	16.8209	10.5988	-0.666093	0.0574347	0.148388	0.357115	8.72387	-4.60215	3.03034e-12	2.13224e-10	0.478986	0.334506	0.518772	0.701129	NA
Phvul.002G096700		0	1.3.5.1 - Succinate dehydrogenase (quinone) / Succinic dehydrogenase (1 of 7)			35.2	not assigned.unknown	not assigned	Phvul.002G096700	(at1g08480 : 184.0) unknown protein; FUNCTIONS IN: molecular_function unknown; INVOLVED IN: biological_process unknown; LOCATED IN: mitochondrion, plasma membrane, plastid, vacuole; EXPRESSED IN: 27 plant structures; EXPRESSED DURING: 15 growth stages; Has 39 Blast hits to 39 proteins in 13 species: Archae - 0; Bacteria - 0; Metazoa - 0; Fungi - 0; Plants - 39; Viruses - 0; Other Eukaryotes - 0 (…	T	286.797	357.175	275.101	204.861	261.722	400.329	0.613163	0.00493869	0.0207439	292.376	329.71	-0.173326	0.344608	0.528963	202.932	274.172	-0.434079	0.0800179	0.385764
Phvul.002G100000		0				35.2	not assigned.unknown	not assigned	Phvul.002G100000	(at2g04340 : 178.0) unknown protein; Has 24 Blast hits to 24 proteins in 10 species: Archae - 0; Bacteria - 0; Metazoa - 0; Fungi - 0; Plants - 24; Viruses - 0; Other Eukaryotes - 0 (source: NCBI BLink). & (reliability: 356.0) & (original description: no original description)	T	33.8957	25.2659	12.6418	15.3406	30.577	27.5589	-0.150185	0.590354	0.742281	13.4526	23.0342	-0.77346	0.021861	0.0740618	15.2777	12.6528	0.270573	0.422925	0.749204
Phvul.002G102750		0				35.2	not assigned.unknown	not assigned	Phvul.002G102750	no hits & (original description: no original description)	T	0.164953	0.460902	19.7752	139.991	0.237724	0.610493	1.36179	0.322019	0.5049	21.7187	0.495366	5.43669	4.80346e-22	1.86179e-19	137.681	20.0645	2.77916	7.95597e-06	0.00391112
Phvul.002G104600		0	PF01641 - SelR domain (SelR) (1 of 5)			35.2	not assigned.unknown	not assigned	Phvul.002G104600	(at2g17705 : 191.0) unknown protein; FUNCTIONS IN: molecular_function unknown; INVOLVED IN: biological_process unknown; LOCATED IN: plasma membrane; EXPRESSED IN: cultured cell; BEST Arabidopsis thaliana protein match is: unknown protein (TAIR:AT4G08330.1); Has 135 Blast hits to 135 proteins in 32 species: Archae - 5; Bacteria - 29; Metazoa - 0; Fungi - 0; Plants - 91; Viruses - 0; Other Eukaryot…	T	34.8045	16.3919	12.1057	10.3076	31.19	17.9101	-0.800542	0.0147446	0.0507812	12.866	14.8991	-0.209506	0.613216	0.755999	10.316	12.1207	-0.234256	0.601963	0.850526
Phvul.002G117000		0				35.2	not assigned.unknown	not assigned	Phvul.002G117000	no hits & (original description: no original description)	T	8.85001	9.34891	9.28349	13.5941	8.0826	10.4919	0.376542	0.179129	0.340406	9.96191	8.62414	0.207358	0.444681	0.623404	13.4626	9.31353	0.531244	0.151154	0.501338
Phvul.002G117800		0	PTHR34048:SF1 - CHLOROPLAST INNER MEMBRANE LOCALIZED PROTEIN (1 of 2)			35.2	not assigned.unknown	not assigned	Phvul.002G117800	(at1g42960 : 108.0) expressed protein localized to the inner membrane of the chloroplast.; FUNCTIONS IN: molecular_function unknown; INVOLVED IN: biological_process unknown; LOCATED IN: in 7 components; EXPRESSED IN: 23 plant structures; EXPRESSED DURING: 14 growth stages; BEST Arabidopsis thaliana protein match is: unknown protein (TAIR:AT5G16660.1); Has 120 Blast hits to 120 proteins in 39 spec…	T	87.4377	103.155	44.4698	28.0681	79.455	113.518	0.514686	0.0230793	0.0726824	47.1734	94.1827	-0.996599	2.66161e-05	0.000305705	27.9642	44.3253	-0.664857	0.0504929	0.320624
Phvul.002G119800		0				35.2	not assigned.unknown	not assigned	Phvul.002G119800	no hits & (original description: no original description)	T	31.2752	30.0395	35.6311	58.9662	28.3789	33.8936	0.256361	0.315266	0.49839	38.1112	27.8767	0.450504	0.0514843	0.141228	58.6424	35.6635	0.71727	0.0139919	0.195451
Phvul.002G121700		0				35.2	not assigned.unknown	not assigned	Phvul.002G121700	no hits & (original description: no original description)	T	237.944	173.322	108.604	92.3328	216.265	188.89	-0.195291	0.414847	0.592391	114.996	157.436	-0.452849	0.0824846	0.200346	91.5326	108.082	-0.239976	0.364517	0.710889
Phvul.002G122900		0	PF03168 - Late embryogenesis abundant protein (LEA_2) (1 of 55)			35.2	not assigned.unknown	not assigned	Phvul.002G122900	(at5g45320 : 186.0) FUNCTIONS IN: molecular_function unknown; INVOLVED IN: biological_process unknown; LOCATED IN: endomembrane system; EXPRESSED IN: inflorescence meristem, root, flower; EXPRESSED DURING: petal differentiation and expansion stage; CONTAINS InterPro DOMAIN/s: Late embryogenesis abundant protein, group 2 (InterPro:IPR004864); BEST Arabidopsis thaliana protein match is: unknown pro…	T	0.844204	2.94199	5.84042	7.61249	0.787778	3.29004	2.06209	0.000234386	0.00149495	6.36108	2.73106	1.21868	0.00143225	0.00861683	7.61402	5.91875	0.363407	0.366069	0.711995
Phvul.002G123000		0				35.2	not assigned.unknown	not assigned	Phvul.002G123000	(at5g45310 : 178.0) unknown protein; LOCATED IN: endomembrane system; EXPRESSED IN: stem, inflorescence meristem, root, leaf; EXPRESSED DURING: LP.04 four leaves visible; Has 30201 Blast hits to 17322 proteins in 780 species: Archae - 12; Bacteria - 1396; Metazoa - 17338; Fungi - 3422; Plants - 5037; Viruses - 0; Other Eukaryotes - 2996 (source: NCBI BLink). & (reliability: 356.0) & (original des…	T	0.0488192	30.33	124.295	119.083	0.0773719	35.7689	8.85269	1.96431e-15	7.4087e-14	133.284	28.9197	2.20426	0.00231613	0.0126802	118.27	124.378	-0.0726206	0.804423	0.937139
Phvul.002G124900		0				35.2	not assigned.unknown	not assigned	Phvul.002G124900	no hits & (original description: no original description)	T	11.4114	6.10059	4.1912	6.09434	10.3623	6.81604	-0.604216	0.0452504	0.123321	4.51797	5.62319	-0.314329	0.360167	0.544224	6.0607	4.23722	0.515692	0.311039	0.668481
Phvul.002G128700		0				35.2	not assigned.unknown	not assigned	Phvul.002G128700	(at4g19140 : 198.0) unknown protein; Has 30201 Blast hits to 17322 proteins in 780 species: Archae - 12; Bacteria - 1396; Metazoa - 17338; Fungi - 3422; Plants - 5037; Viruses - 0; Other Eukaryotes - 2996 (source: NCBI BLink). & (reliability: 396.0) & (original description: no original description)	T	18.9834	19.8655	29.5754	31.5843	17.393	22.1764	0.350574	0.173364	0.333012	31.4215	18.2971	0.780779	0.000375954	0.0028577	31.4163	29.5011	0.0902899	0.766655	0.922542
Phvul.002G128900		0				35.2	not assigned.unknown	not assigned	Phvul.002G128900	(at5g45410 : 317.0) unknown protein; FUNCTIONS IN: molecular_function unknown; INVOLVED IN: biological_process unknown; LOCATED IN: cellular_component unknown; EXPRESSED IN: 24 plant structures; EXPRESSED DURING: 15 growth stages; BEST Arabidopsis thaliana protein match is: unknown protein (TAIR:AT4G25030.2); Has 124 Blast hits to 124 proteins in 34 species: Archae - 2; Bacteria - 31; Metazoa - 0…	T	20.1255	17.5331	21.041	29.3024	18.2746	19.3907	0.0854884	0.71353	0.83349	22.5655	16.0591	0.490652	0.0286264	0.0911103	28.9874	21.0861	0.459167	0.144611	0.492785
Phvul.002G131300		0				35.2	not assigned.unknown	not assigned	Phvul.002G131300	no hits & (original description: no original description)	T	25.7808	42.061	48.7453	47.556	23.3497	47.2344	1.01649	0.000307947	0.00189597	52.6861	39.0131	0.432473	0.147831	0.302325	47.0737	49.0541	-0.0589212	0.872694	0.9597
Phvul.002G132600		0				35.2	not assigned.unknown	not assigned	Phvul.002G132600	no hits & (original description: no original description)	T	124.028	32.4602	10.7805	8.78617	111.433	35.7826	-1.63888	1.77167e-11	4.23046e-10	11.4717	29.693	-1.37113	5.49154e-10	2.40576e-08	8.71664	10.7646	-0.304653	0.274637	0.639569
Phvul.002G133800		0				35.2	not assigned.unknown	not assigned	Phvul.002G133800	(at1g31940 : 140.0) unknown protein; LOCATED IN: plasma membrane; EXPRESSED IN: 22 plant structures; EXPRESSED DURING: 13 growth stages; BEST Arabidopsis thaliana protein match is: unknown protein (TAIR:AT2G35585.1); Has 67 Blast hits to 67 proteins in 17 species: Archae - 0; Bacteria - 0; Metazoa - 0; Fungi - 0; Plants - 67; Viruses - 0; Other Eukaryotes - 0 (source: NCBI BLink). & (reliability:…	T	71.1953	68.0289	63.3667	110.489	64.5343	75.2197	0.22098	0.324866	0.507306	68.0236	62.4712	0.122625	0.615198	0.757384	108.692	63.4811	0.775974	0.078123	0.381686
Phvul.002G133900		0				35.2	not assigned.unknown	not assigned	Phvul.002G133900	no hits & (original description: no original description)	T	17.2317	14.0485	4.54843	5.84402	15.5665	15.7057	0.0128666	0.973738	0.987507	5.04417	12.9811	-1.36345	0.00111673	0.00704482	5.97944	4.72466	0.339829	0.512695	0.802786
Phvul.002G136900		0				35.2	not assigned.unknown	not assigned	Phvul.002G136900	no hits & (original description: no original description)	T	16.8778	20.838	9.20032	7.42022	15.384	23.2378	0.595036	0.0142306	0.0493733	9.66453	19.2286	-0.989538	0.00221135	0.0122177	7.41576	9.14496	-0.303152	0.49502	0.792824
Phvul.002G137900		0				35.2	not assigned.unknown	not assigned	Phvul.002G137900	(at1g32260 : 175.0) unknown protein; FUNCTIONS IN: molecular_function unknown; INVOLVED IN: biological_process unknown; LOCATED IN: mitochondrion; EXPRESSED IN: 22 plant structures; EXPRESSED DURING: 13 growth stages; BEST Arabidopsis thaliana protein match is: unknown protein (TAIR:AT2G35480.1); Has 48 Blast hits to 48 proteins in 14 species: Archae - 0; Bacteria - 0; Metazoa - 0; Fungi - 0; Pla…	T	24.3774	21.6052	25.0236	39.7274	21.9278	23.8831	0.123117	0.646701	0.785555	26.92	19.84	0.440323	0.12551	0.269777	39.3336	25.1208	0.646753	0.0711536	0.368474
Phvul.002G138000		0				35.2	not assigned.unknown	not assigned	Phvul.002G138000	no hits & (original description: no original description)	T	63.8512	107.847	115.205	83.9639	57.3908	120.202	1.06661	2.83184e-06	2.86776e-05	123.36	99.109	0.315399	0.126987	0.272084	83.2758	115.241	-0.468453	0.0649047	0.353577
Phvul.002G138300		0				35.2	not assigned.unknown	not assigned	Phvul.002G138300	(at1g32310 : 95.9) unknown protein; Has 28 Blast hits to 28 proteins in 9 species: Archae - 0; Bacteria - 0; Metazoa - 0; Fungi - 0; Plants - 28; Viruses - 0; Other Eukaryotes - 0 (source: NCBI BLink). & (reliability: 191.8) & (original description: no original description)	T	74.2579	35.5249	22.3717	24.049	67.8939	39.1575	-0.794157	0.00207311	0.00996572	24.14	32.5693	-0.432759	0.126416	0.271258	23.9739	22.5186	0.0907817	0.762377	0.920818
Phvul.002G139300		0	K07441 - beta-1,4-N-acetylglucosaminyltransferase (ALG14) (1 of 1)			35.2	not assigned.unknown	not assigned	Phvul.002G139300	(at4g18230 : 269.0) FUNCTIONS IN: molecular_function unknown; INVOLVED IN: biological_process unknown; LOCATED IN: endomembrane system; EXPRESSED IN: 23 plant structures; EXPRESSED DURING: 13 growth stages; CONTAINS InterPro DOMAIN/s: Oligosaccharide biosynthesis protein Alg14 like (InterPro:IPR013969); Has 640 Blast hits to 640 proteins in 277 species: Archae - 4; Bacteria - 281; Metazoa - 94; F…	T	61.223	70.5864	62.8223	58.148	55.9565	79.2614	0.502354	0.0313668	0.0927512	67.058	65.2704	0.0388294	0.840444	0.911903	57.716	62.7602	-0.120831	0.65426	0.873884
Phvul.002G140700		0				35.2	not assigned.unknown	not assigned	Phvul.002G140700	(at1g32690 : 97.4) unknown protein; FUNCTIONS IN: molecular_function unknown; INVOLVED IN: biological_process unknown; LOCATED IN: plasma membrane; EXPRESSED IN: 21 plant structures; EXPRESSED DURING: 11 growth stages; BEST Arabidopsis thaliana protein match is: unknown protein (TAIR:AT2G35200.1); Has 45 Blast hits to 45 proteins in 8 species: Archae - 0; Bacteria - 0; Metazoa - 0; Fungi - 0; Pla…	T	28.7172	10.3758	2.11577	3.70081	25.7288	11.1939	-1.20099	0.00180826	0.00885461	2.28848	9.38267	-2.02847	7.68116e-06	0.000106263	3.70689	2.15956	0.777228	0.157195	0.511258
Phvul.002G141000		0				35.2	not assigned.unknown	not assigned	Phvul.002G141000	no hits & (original description: no original description)	T	62.6341	123.756	190.457	347.295	56.9041	133.966	1.23519	1.62545e-05	0.000139632	206.762	111.814	0.886782	0.0125031	0.0482891	344.605	191.722	0.846099	0.0135059	0.193381
Phvul.002G141200		0				35.2	not assigned.unknown	not assigned	Phvul.002G141200	(original description: no original description)	T	0.701292	4.56611	3.70989	3.72711	0.656173	4.9947	2.92796	2.05338e-10	4.16062e-09	4.00151	4.16936	-0.0577151	0.873017	0.931555	3.72082	3.74566	-0.00806434	0.984294	0.995626
Phvul.002G143700		0				35.2	not assigned.unknown	not assigned	Phvul.002G143700	no hits & (original description: no original description)	T	36.6572	6.60086	1.56374	0.983061	33.2757	7.28161	-2.19234	4.76799e-08	6.88742e-07	1.77672	6.03386	-1.756	0.00372461	0.0186547	1.08853	1.67515	-0.618064	0.57433	0.837021
Phvul.002G149200		0	PTHR36321:SF1 - CLASSICAL ARABINOGALACTAN PROTEIN 10-RELATED (1 of 2)			35.2	not assigned.unknown	not assigned	Phvul.002G149200	no hits & (original description: no original description)	T	565.043	396.549	129.469	74.6476	510.498	427.386	-0.256391	0.363817	0.54486	138.156	358.432	-1.37538	1.42703e-05	0.000178813	73.8013	129.271	-0.808497	0.00731574	0.145066
Phvul.002G151100		0				35.2	not assigned.unknown	not assigned	Phvul.002G151100	(at4g22758 : 88.6) unknown protein; LOCATED IN: chloroplast; BEST Arabidopsis thaliana protein match is: unknown protein (TAIR:AT2G27830.1). & (reliability: 177.2) & (original description: no original description)	T	49.6746	34.2976	11.0731	5.35556	44.8303	37.6785	-0.2508	0.298166	0.480881	11.759	31.2783	-1.40939	1.99859e-07	4.4073e-06	5.38862	11.061	-1.03791	0.0158764	0.203729
Phvul.002G151800		0	PF10693 - Protein of unknown function (DUF2499) (DUF2499) (1 of 1)			35.2	not assigned.unknown	not assigned	Phvul.002G151800	(at4g22830 : 172.0) unknown protein; FUNCTIONS IN: molecular_function unknown; INVOLVED IN: biological_process unknown; EXPRESSED IN: 20 plant structures; EXPRESSED DURING: 13 growth stages; CONTAINS InterPro DOMAIN/s: Protein of unknown function DUF2499 (InterPro:IPR019634). & (reliability: 344.0) & (original description: no original description)	T	14.4105	7.53808	3.61325	1.31869	13.0299	8.2789	-0.654579	0.0607877	0.154748	3.74753	6.8767	-0.873429	0.516043	0.681776	1.40227	3.60913	-1.36503	0.195978	0.556841
Phvul.002G154100		0				35.2	not assigned.unknown	not assigned	Phvul.002G154100	(at1g79390 : 166.0) unknown protein; Has 30201 Blast hits to 17322 proteins in 780 species: Archae - 12; Bacteria - 1396; Metazoa - 17338; Fungi - 3422; Plants - 5037; Viruses - 0; Other Eukaryotes - 2996 (source: NCBI BLink). & (reliability: 332.0) & (original description: no original description)	T	114.625	123.899	104.899	113.254	104.502	138.955	0.411131	0.0767018	0.184457	112.118	114.287	-0.0279003	0.892259	0.942221	112.278	104.872	0.0984581	0.683814	0.88864
Phvul.002G157700		0	PF04032 - RNAse P Rpr2/Rpp21/SNM1 subunit domain (Rpr2) (1 of 2)			35.2	not assigned.unknown	not assigned	Phvul.002G157700	(at5g41270 : 129.0) CONTAINS InterPro DOMAIN/s: RNAse P, Rpr2/Rpp21 subunit (InterPro:IPR007175); Has 35333 Blast hits to 34131 proteins in 2444 species: Archae - 798; Bacteria - 22429; Metazoa - 974; Fungi - 991; Plants - 531; Viruses - 0; Other Eukaryotes - 9610 (source: NCBI BLink). & (reliability: 258.0) & (original description: no original description)	T	7.37089	7.07894	8.83671	11.6084	6.63188	7.89437	0.251418	0.408989	0.586684	9.53626	6.52695	0.546117	0.0541315	0.146668	11.4841	8.89572	0.36934	0.341243	0.692394
Phvul.002G160500		0	PTHR36723:SF1 - F22C12.19 (1 of 2)			35.2	not assigned.unknown	not assigned	Phvul.002G160500	(at1g64050 : 172.0) unknown protein; INVOLVED IN: biological_process unknown; LOCATED IN: cellular_component unknown; EXPRESSED IN: 22 plant structures; EXPRESSED DURING: 13 growth stages. & (reliability: 344.0) & (original description: no original description)	T	2.10013	0.846681	0.341899	0.500362	1.88223	0.955237	-0.978437	0.0273628	0.0831016	0.380906	0.788891	-1.04241	0.112369	0.248876	0.515119	0.360803	0.512733	0.553909	0.826551
Phvul.002G164300		0				35.2	not assigned.unknown	not assigned	Phvul.002G164300	no hits & (original description: no original description)	T	24.8992	35.9512	38.3221	47.7501	22.9761	40.3944	0.814121	0.0059149	0.0240799	41.2641	33.2909	0.309571	0.260892	0.440398	47.6881	38.6008	0.305169	0.3665	0.712202
Phvul.002G164500		0				35.2	not assigned.unknown	not assigned	Phvul.002G164500	no hits & (original description: no original description)	T	6.63222	12.1505	7.82985	3.27141	6.25055	13.1935	1.07738	0.0231974	0.0729584	8.31718	11.0458	-0.402824	0.415122	0.595223	3.41027	7.87944	-1.21004	0.0539589	0.329017
Phvul.002G168700		0	PTHR33133:SF7 - F26K24.10 PROTEIN (1 of 2)			35.2	not assigned.unknown	not assigned	Phvul.002G168700	(at3g11810 : 99.0) unknown protein; BEST Arabidopsis thaliana protein match is: unknown protein (TAIR:AT2G03330.1); Has 141 Blast hits to 141 proteins in 21 species: Archae - 0; Bacteria - 9; Metazoa - 0; Fungi - 0; Plants - 131; Viruses - 0; Other Eukaryotes - 1 (source: NCBI BLink). & (reliability: 198.0) & (original description: no original description)	T	15.7282	3.05808	0.377513	0.0641853	14.3691	3.29685	-2.12449	1.35597e-06	1.46418e-05	0.441774	2.76773	-2.63869	0.000349912	0.00269602	0.112201	0.417896	-1.89069	0.14071	0.486549
Phvul.002G171500		0				35.2	not assigned.unknown	not assigned	Phvul.002G171500	no hits & (original description: no original description)	T	4.173	5.4287	7.09854	13.1337	3.88466	6.13882	0.660379	0.158186	0.312593	7.74785	5.04886	0.613961	0.0992989	0.228012	13.0558	7.20521	0.858359	0.0495527	0.318232
Phvul.002G174500		0				35.2	not assigned.unknown	not assigned	Phvul.002G174500	no hits & (original description: no original description)	T	17.0069	4.06981	4.82879	4.13543	15.5809	4.7198	-1.72234	0.000120831	0.000845429	5.15359	3.8807	0.41505	0.562869	0.717965	4.24036	4.91282	-0.214921	0.814292	0.939918
Phvul.002G177400		0				35.2	not assigned.unknown	not assigned	Phvul.002G177400	(at5g12230 : 110.0) MED19A; BEST Arabidopsis thaliana protein match is: unknown protein (TAIR:AT5G19480.2); Has 1807 Blast hits to 1807 proteins in 277 species: Archae - 0; Bacteria - 0; Metazoa - 736; Fungi - 347; Plants - 385; Viruses - 0; Other Eukaryotes - 339 (source: NCBI BLink). & (reliability: 220.0) & (original description: no original description)	T	42.0845	54.2839	38.2711	30.8115	38.657	60.9749	0.657543	0.011093	0.0405428	40.7465	50.1315	-0.298878	0.175668	0.339547	30.6646	38.2317	-0.318205	0.282398	0.644345
Phvul.002G179700		0				35.2	not assigned.unknown	not assigned	Phvul.002G179700	(at4g30150 : 514.0) CONTAINS InterPro DOMAIN/s: Nucleolar 27S pre-rRNA processing, Urb2/Npa2 (InterPro:IPR018849); Has 58 Blast hits to 49 proteins in 21 species: Archae - 0; Bacteria - 2; Metazoa - 2; Fungi - 0; Plants - 44; Viruses - 3; Other Eukaryotes - 7 (source: NCBI BLink). & (reliability: 1028.0) & (original description: no original description)	T	2.00126	1.14685	0.498196	0.412971	1.79336	1.28699	-0.478627	0.153673	0.306298	0.530153	1.06383	-1.00053	0.0295813	0.0935248	0.413707	0.500969	-0.276367	0.659116	0.876371
Phvul.002G181000		0				35.2	not assigned.unknown	not assigned	Phvul.002G181000	no hits & (original description: no original description)	T	49.9268	105.664	104.039	51.5647	45.2564	122.494	1.4366	7.09727e-05	0.00052609	110.316	99.6835	0.14613	0.680507	0.804478	51.5866	103.633	-1.00632	0.0907719	0.409793
Phvul.002G181150		0				35.2	not assigned.unknown	not assigned	Phvul.002G181150	no hits & (original description: no original description)	T	13.4342	7.41929	3.08696	1.45247	12.2942	8.23224	-0.579043	0.106342	0.235105	3.41332	6.84955	-1.00146	0.0287402	0.0913581	1.55636	3.19998	-1.0353	0.149885	0.500096
Phvul.002G184100		0				35.2	not assigned.unknown	not assigned	Phvul.002G184100	no hits & (original description: no original description)	T	15.2608	21.7093	7.70103	6.23157	14.1446	24.1683	0.772941	0.0232089	0.072985	8.17179	19.9022	-1.28084	0.000519334	0.00374129	6.29359	7.71535	-0.294106	0.591392	0.846597
Phvul.002G185400		0				35.2	not assigned.unknown	not assigned	Phvul.002G185400	(at2g01990 : 164.0) unknown protein; BEST Arabidopsis thaliana protein match is: unknown protein (TAIR:AT1G14630.1); Has 118 Blast hits to 118 proteins in 14 species: Archae - 0; Bacteria - 0; Metazoa - 0; Fungi - 0; Plants - 118; Viruses - 0; Other Eukaryotes - 0 (source: NCBI BLink). & (reliability: 328.0) & (original description: no original description)	T	5.70415	4.33812	2.69283	0.755588	5.25124	4.94989	-0.0847814	0.825314	0.904097	2.92258	4.04761	-0.47165	0.243307	0.419256	0.811608	2.73673	-1.75228	0.0303213	0.263709
Phvul.002G187200		0	1.6.5.3 - NADH:ubiquinone reductase (H(+)-translocating) / Ubiquinone reductase (1 of 30)			35.2	not assigned.unknown	not assigned	Phvul.002G187200	(at4g20150 : 125.0) unknown protein; FUNCTIONS IN: molecular_function unknown; INVOLVED IN: biological_process unknown; LOCATED IN: mitochondrion, plasma membrane, mitochondrial respiratory chain complex I, respiratory chain complex I; EXPRESSED IN: 24 plant structures; EXPRESSED DURING: 15 growth stages; Has 30201 Blast hits to 17322 proteins in 780 species: Archae - 12; Bacteria - 1396; Metazoa…	T	503.834	514.536	341.681	223.915	458.89	575.39	0.326404	0.114089	0.247547	363.588	474.449	-0.383876	0.0288338	0.0916047	222.136	340.764	-0.617533	0.0139972	0.195451
Phvul.002G187400		0				35.2	not assigned.unknown	not assigned	Phvul.002G187400	no hits & (original description: no original description)	T	16.9551	3.90744	2.39754	1.09321	15.4566	4.46199	-1.79193	2.26804e-06	2.33532e-05	2.68512	3.67215	-0.452291	0.424961	0.605181	1.23391	2.51755	-1.02377	0.331327	0.684573
Phvul.002G187600		0				35.2	not assigned.unknown	not assigned	Phvul.002G187600	no hits & (original description: no original description)	T	482.372	458.849	279.133	242.37	442.58	513.45	0.214294	0.367189	0.548471	295.219	423.35	-0.519837	0.0121044	0.0471155	240.572	277.592	-0.206491	0.556687	0.827377
Phvul.002G191400		0				35.2	not assigned.unknown	not assigned	Phvul.002G191400	(at4g19950 : 298.0) unknown protein; BEST Arabidopsis thaliana protein match is: unknown protein (TAIR:AT5G44860.1); Has 338 Blast hits to 330 proteins in 72 species: Archae - 2; Bacteria - 94; Metazoa - 7; Fungi - 0; Plants - 232; Viruses - 0; Other Eukaryotes - 3 (source: NCBI BLink). & (reliability: 596.0) & (original description: no original description)	T	22.831	23.0879	41.965	37.7899	20.4569	25.7355	0.331173	0.179901	0.341467	45.2706	21.29	1.08794	2.02158e-05	0.000241827	37.3646	42.1239	-0.172782	0.59132	0.846597
Phvul.002G194100		0				35.2	not assigned.unknown	not assigned	Phvul.002G194100	no hits & (original description: no original description)	T	91.9348	60.2686	30.0352	26.2062	83.4454	66.8556	-0.319822	0.177245	0.337871	31.9642	55.386	-0.792657	0.0208118	0.0711503	26.0961	30.0136	-0.202147	0.622784	0.859429
Phvul.002G194800		0	PF04481 - Protein of unknown function (DUF561) (DUF561) (1 of 1)			35.2	not assigned.unknown	not assigned	Phvul.002G194800	(original description: no original description)	T	40.6949	60.3542	32.7385	22.5925	36.8775	67.3956	0.869936	0.000787623	0.00434745	34.5799	55.5601	-0.683117	0.0062165	0.0281002	22.4945	32.5879	-0.534835	0.150224	0.500775
Phvul.002G195500		0				35.2	not assigned.unknown	not assigned	Phvul.002G195500	no hits & (original description: no original description)	T	109.524	15.9343	17.4767	26.9447	98.9973	17.6165	-2.49068	1.23605e-27	1.29839e-25	18.9355	14.6238	0.371597	0.218349	0.39147	26.7975	17.6199	0.60554	0.0520463	0.325242
Phvul.002G197800		0	PF07712 - Stress up-regulated Nod 19 (SURNod19) (1 of 15)			35.2	not assigned.unknown	not assigned	Phvul.002G197800	(gnl|cdd|71153 : 545.0) no description available & (at5g61820 : 467.0) FUNCTIONS IN: molecular_function unknown; INVOLVED IN: biological_process unknown; LOCATED IN: vacuole; EXPRESSED IN: 24 plant structures; EXPRESSED DURING: 15 growth stages; CONTAINS InterPro DOMAIN/s: Stress up-regulated Nod 19 (InterPro:IPR011692); Has 30201 Blast hits to 17322 proteins in 780 species: Archae - 12; Bacteria…	T	22.6074	25.8279	62.6945	57.3893	20.244	29.4489	0.540805	0.0876212	0.204097	67.3841	24.092	1.48336	5.08287e-08	1.30308e-06	56.8841	62.8157	-0.143088	0.57509	0.837474
Phvul.002G200900		0				35.2	not assigned.unknown	not assigned	Phvul.002G200900	no hits & (original description: no original description)	T	0	0.102791	2.20586	12.8801	0.0764312	0.204774	1.42313	0.511256	NA	2.45147	0.166645	3.86518	0.000176675	0.00152922	12.7171	2.29675	2.47045	0.000755875	0.0506706
Phvul.002G206600		0				35.2	not assigned.unknown	not assigned	Phvul.002G206600	no hits & (original description: no original description)	T	3.20192	3.37878	7.94528	11.3258	2.88255	3.85725	0.420536	0.297072	0.479828	8.68911	3.16898	1.45234	0.000247395	0.00201619	11.2004	8.04567	0.478136	0.31123	0.66859
Phvul.002G207700		0	KOG4688 - Putative beta-catenin-Tcf/Lef signaling pathway component DRCTNNB1A (1 of 1)			35.2	not assigned.unknown	not assigned	Phvul.002G207700	(at5g64090 : 319.0) FUNCTIONS IN: molecular_function unknown; INVOLVED IN: biological_process unknown; LOCATED IN: plasma membrane; EXPRESSED IN: 23 plant structures; EXPRESSED DURING: 13 growth stages; CONTAINS InterPro DOMAIN/s: Hyccin (InterPro:IPR018619); BEST Arabidopsis thaliana protein match is: unknown protein (TAIR:AT5G21050.1); Has 1807 Blast hits to 1807 proteins in 277 species: Archae…	T	14.3689	11.9169	19.7879	21.1938	12.8141	13.264	0.0497728	0.872112	0.928914	21.3054	10.9824	0.955499	9.44644e-05	0.000902344	20.9108	19.8562	0.0749604	0.841283	0.949283
Phvul.002G213000		0	PF08507 - COPI associated protein (COPI_assoc) (1 of 2)			35.2	not assigned.unknown	not assigned	Phvul.002G213000	(at4g33625 : 248.0) FUNCTIONS IN: molecular_function unknown; INVOLVED IN: biological_process unknown; LOCATED IN: plasma membrane; EXPRESSED IN: cultured cell; CONTAINS InterPro DOMAIN/s: Golgi apparatus membrane protein TVP15 (InterPro:IPR013714); Has 30201 Blast hits to 17322 proteins in 780 species: Archae - 12; Bacteria - 1396; Metazoa - 17338; Fungi - 3422; Plants - 5037; Viruses - 0; Other…	T	21.0414	14.3926	7.50794	6.11138	19.0505	15.9513	-0.256125	0.371299	0.553053	8.09517	13.1731	-0.703347	0.0296772	0.0937394	6.16777	7.57046	-0.297872	0.552842	0.82622
Phvul.002G213700		0	PTHR22739 - STRIATED MUSCLE ACTIVATOR OF RHO-DEPENDENT SIGNALING-RELATED (1 of 1)			35.2	not assigned.unknown	not assigned	Phvul.002G213700	(at4g33640 : 118.0) unknown protein; Has 30201 Blast hits to 17322 proteins in 780 species: Archae - 12; Bacteria - 1396; Metazoa - 17338; Fungi - 3422; Plants - 5037; Viruses - 0; Other Eukaryotes - 2996 (source: NCBI BLink). & (gnl|cdd|38586 : 103.0) no description available & (reliability: 236.0) & (original description: no original description)	T	562.995	262.145	165.416	115.276	513	287.528	-0.835286	0.00087675	0.0047734	175.586	239.019	-0.444568	0.0578644	0.153865	114.7	164.813	-0.522903	0.165088	0.521866
Phvul.002G216400		0				35.2	not assigned.unknown	not assigned	Phvul.002G216400	no hits & (original description: no original description)	T	12.6474	36.1497	12.9352	7.36558	11.6389	38.2532	1.71625	0.000249075	0.00157414	13.8622	32.4419	-1.22391	0.0130261	0.0499464	7.50268	13.0415	-0.795136	0.222901	0.587396
Phvul.002G218400		0				35.2	not assigned.unknown	not assigned	Phvul.002G218400	no hits & (original description: no original description)	T	32.1708	31.8629	38.5076	39.6164	29.381	35.7925	0.284849	0.316313	0.499378	41.2039	29.5468	0.47974	0.051159	0.140563	39.5324	38.5728	0.0347665	0.91916	0.974505
Phvul.002G223900		0	PTHR13317:SF4 - TRANSMEMBRANE ANTERIOR POSTERIOR TRANSFORMATION PROTEIN 1 HOMOLOG (1 of 2)			35.2	not assigned.unknown	not assigned	Phvul.002G223900	(at1g67960 : 559.0) CONTAINS InterPro DOMAIN/s: Membrane protein,Tapt1/CMV receptor (InterPro:IPR008010); Has 447 Blast hits to 428 proteins in 176 species: Archae - 0; Bacteria - 0; Metazoa - 190; Fungi - 133; Plants - 49; Viruses - 0; Other Eukaryotes - 75 (source: NCBI BLink). & (gnl|cdd|68899 : 333.0) no description available & (gnl|cdd|37701 : 171.0) no description available & (reliability: …	T	8.5833	4.06652	2.773	3.1655	7.80055	4.6605	-0.74272	0.0199791	0.0647702	2.93818	3.81631	-0.374791	0.32355	0.506915	3.14371	2.77444	0.179891	0.708227	0.897487
Phvul.002G224300		0				35.2	not assigned.unknown	not assigned	Phvul.002G224300	no hits & (original description: no original description)	T	0.886065	7.06652	4.3701	3.10838	0.842801	7.79851	3.20989	3.2563e-08	4.84399e-07	4.7213	6.46462	-0.453047	0.173754	0.337187	3.13154	4.41736	-0.495675	0.186371	0.547452
Phvul.002G224500		0				35.2	not assigned.unknown	not assigned	Phvul.002G224500	(at1g11120 : 134.0) unknown protein; FUNCTIONS IN: molecular_function unknown; INVOLVED IN: biological_process unknown; LOCATED IN: cellular_component unknown; EXPRESSED IN: 10 plant structures; EXPRESSED DURING: 4 anthesis, F mature embryo stage, petal differentiation and expansion stage, E expanded cotyledon stage, D bilateral stage; BEST Arabidopsis thaliana protein match is: unknown protein (…	T	13.1637	10.9276	4.31622	4.38946	11.8711	12.2229	0.0422269	0.892424	0.940531	4.59419	10.0861	-1.12842	0.0143909	0.0537467	4.43244	4.35405	0.0229831	0.968858	0.990257
Phvul.002G226200		0				35.2	not assigned.unknown	not assigned	Phvul.002G226200	no hits & (original description: no original description)	T	13.984	11.1248	21.851	32.3972	13.1401	12.4946	-0.0727403	0.869171	0.927317	23.6129	10.3528	1.18942	0.000316614	0.00248809	32.1913	22.0432	0.547648	0.10665	0.434809
Phvul.002G226250		0				35.2	not assigned.unknown	not assigned	Phvul.002G226250	no hits & (original description: no original description)	T	6.87718	5.44618	10.5972	17.2377	6.3893	6.27731	-0.0251044	0.959703	0.97883	11.58	5.14562	1.16615	0.0101281	0.0410802	17.2154	10.7501	0.680633	0.117409	0.451329
Phvul.002G227700		0	PTHR13134:SF3 - TRAFFICKING PROTEIN PARTICLE COMPLEX SUBUNIT 13 (1 of 1)			35.2	not assigned.unknown	not assigned	Phvul.002G227700	(at2g47960 : 610.0) unknown protein; CONTAINS InterPro DOMAIN/s: Protein of unknown function DUF974 (InterPro:IPR010378); Has 285 Blast hits to 284 proteins in 126 species: Archae - 0; Bacteria - 0; Metazoa - 150; Fungi - 68; Plants - 32; Viruses - 0; Other Eukaryotes - 35 (source: NCBI BLink). & (gnl|cdd|69666 : 340.0) no description available & (gnl|cdd|37836 : 219.0) no description available &…	T	19.7055	14.0283	8.24165	9.39378	17.9125	15.5287	-0.206106	0.36465	0.545664	8.85355	12.8865	-0.541615	0.0364998	0.108824	9.29636	8.27185	0.169003	0.626319	0.860452
Phvul.002G230000		0	PF08576 - Eukaryotic protein of unknown function (DUF1764) (DUF1764) (1 of 1)			35.2	not assigned.unknown	not assigned	Phvul.002G230000	no hits & (original description: no original description)	T	118.072	125.404	72.1826	49.9917	107.935	140.455	0.379985	0.101653	0.227447	76.6491	115.7	-0.593797	0.00776853	0.033519	49.7852	71.9475	-0.530962	0.246612	0.613303
Phvul.002G232000		0				35.2	not assigned.unknown	not assigned	Phvul.002G232000	no hits & (original description: no original description)	T	24.2728	16.392	9.27481	17.0434	22.0642	18.1715	-0.280033	0.349587	0.532135	10.0304	15.0199	-0.582922	0.0731342	0.183602	16.9312	9.37531	0.853313	0.0181911	0.215734
Phvul.002G232100		0				35.2	not assigned.unknown	not assigned	Phvul.002G232100	no hits & (original description: no original description)	T	29.9453	17.2	5.96113	6.18292	27.1034	18.8771	-0.52194	0.0302466	0.0900779	6.39738	15.6731	-1.29311	5.54223e-05	0.000573223	6.16154	5.98668	0.0417708	0.908328	0.971255
Phvul.002G236200		0				35.2	not assigned.unknown	not assigned	Phvul.002G236200	(at1g30845 : 92.8) unknown protein; Has 120 Blast hits to 120 proteins in 67 species: Archae - 0; Bacteria - 0; Metazoa - 35; Fungi - 37; Plants - 23; Viruses - 0; Other Eukaryotes - 25 (source: NCBI BLink). & (reliability: 185.6) & (original description: no original description)	T	31.9161	39.4037	36.324	26.7253	29.1114	44.552	0.614061	0.024089	0.0752292	38.6075	36.5841	0.0778092	0.764956	0.862235	26.6248	36.2522	-0.444984	0.228523	0.593026
Phvul.002G238000		0				35.2	not assigned.unknown	not assigned	Phvul.002G238000	(at4g28590 : 334.0) FUNCTIONS IN: molecular_function unknown; INVOLVED IN: biological_process unknown; LOCATED IN: chloroplast; EXPRESSED IN: 21 plant structures; EXPRESSED DURING: 10 growth stages; BEST Arabidopsis thaliana protein match is: Thioredoxin superfamily protein (TAIR:AT2G31840.1); Has 114 Blast hits to 112 proteins in 39 species: Archae - 2; Bacteria - 0; Metazoa - 17; Fungi - 6; Pla…	T	8.37823	6.65488	2.6654	1.94501	7.61057	7.49076	-0.0226842	0.93812	0.966074	2.85185	6.15984	-1.10714	0.00150644	0.00898286	1.95554	2.68571	-0.458472	0.369015	0.714371
Phvul.002G238700		0	PF14009 - Domain of unknown function (DUF4228) (DUF4228) (1 of 38)			35.2	not assigned.unknown	not assigned	Phvul.002G238700	(at1g29195 : 124.0) unknown protein; FUNCTIONS IN: molecular_function unknown; INVOLVED IN: biological_process unknown; LOCATED IN: chloroplast; EXPRESSED IN: 13 plant structures; EXPRESSED DURING: 4 anthesis, C globular stage, 4 leaf senescence stage, petal differentiation and expansion stage; BEST Arabidopsis thaliana protein match is: unknown protein (TAIR:AT2G30230.1); Has 180 Blast hits to 1…	T	3.17167	7.08354	1.36093	0.3924	2.97584	7.75788	1.38207	0.00655865	0.0262631	1.47684	6.48668	-2.11544	0.000808405	0.00537871	0.471039	1.41523	-1.58448	0.180056	0.539366
Phvul.002G239000		0				35.2	not assigned.unknown	not assigned	Phvul.002G239000	no hits & (original description: no original description)	T	41.0921	14.9204	5.20825	6.62736	36.126	16.3564	-1.14382	0.0179308	0.0594879	5.92092	13.7354	-1.21722	0.0327878	0.100738	6.85712	5.50151	0.322962	0.679366	0.88671
Phvul.002G240800		0				35.2	not assigned.unknown	not assigned	Phvul.002G240800	(at1g29270 : 81.3) unknown protein; BEST Arabidopsis thaliana protein match is: unknown protein (TAIR:AT2G40435.1); Has 98 Blast hits to 98 proteins in 15 species: Archae - 0; Bacteria - 0; Metazoa - 0; Fungi - 0; Plants - 98; Viruses - 0; Other Eukaryotes - 0 (source: NCBI BLink). & (reliability: 162.6) & (original description: no original description)	T	1.48346	13.3619	8.7405	3.72492	1.39465	14.98	3.42523	9.23774e-18	4.296e-16	9.45839	12.3089	-0.38237	0.296029	0.477437	3.80692	8.82382	-1.21311	0.040135	0.292794
Phvul.002G241104		0				35.2	not assigned.unknown	not assigned	Phvul.002G241104	no hits & (original description: no original description)	T	12.7231	5.46933	2.18987	8.67506	11.5932	6.12129	-0.921592	0.0141296	0.0490938	2.51879	5.07359	-1.01358	0.139858	0.290879	8.7398	2.33618	1.90378	0.0048709	0.120155
Phvul.002G244200		0				35.2	not assigned.unknown	not assigned	Phvul.002G244200	no hits & (original description: no original description)	T	22.2794	15.0413	7.37903	6.36015	20.3402	16.5755	-0.295429	0.250801	0.428706	7.83192	13.7875	-0.813018	0.00804649	0.0343874	6.35781	7.37555	-0.215763	0.552895	0.82622
Phvul.002G244400		0	PF13233 - Complex1_LYR-like (Complex1_LYR_2) (1 of 2)			35.2	not assigned.unknown	not assigned	Phvul.002G244400	(at5g51960 : 122.0) CONTAINS InterPro DOMAIN/s: Complex 1 LYR protein (InterPro:IPR008011); Has 45 Blast hits to 45 proteins in 14 species: Archae - 0; Bacteria - 0; Metazoa - 0; Fungi - 0; Plants - 45; Viruses - 0; Other Eukaryotes - 0 (source: NCBI BLink). & (reliability: 244.0) & (original description: no original description)	T	55.5851	40.273	21.8225	21.6289	50.8419	44.7133	-0.185268	0.498207	0.668267	22.9085	36.8886	-0.684364	0.0541023	0.146624	21.6158	21.6942	-0.00695657	0.987212	0.996498
Phvul.002G246500		0				35.2	not assigned.unknown	not assigned	Phvul.002G246500	no hits & (original description: no original description)	T	94.3859	18.1335	19.8593	18.0668	86.2593	20.1839	-2.09538	1.94124e-15	7.34483e-14	21.2506	16.644	0.352109	0.226225	0.400536	17.9617	19.8943	-0.147131	0.637324	0.865696
Phvul.002G252800		0				35.2	not assigned.unknown	not assigned	Phvul.002G252800	no hits & (original description: no original description)	T	712.875	483.116	360.927	386.314	651.361	535.409	-0.28282	0.190481	0.355908	383.818	443.166	-0.207204	0.261001	0.44055	383.279	359.875	0.0908684	0.739056	0.910459
Phvul.002G254400		0				35.2	not assigned.unknown	not assigned	Phvul.002G254400	no hits & (original description: no original description)	T	26.8265	16.7775	6.85528	7.32811	24.2972	18.3235	-0.407293	0.106708	0.235652	7.32799	15.2782	-1.05836	0.000337943	0.00262235	7.3113	6.87473	0.0880873	0.780805	0.928538
Phvul.002G255600		0	1.14.11.33 - DNA oxidative demethylase / Alkylated DNA repair protein (1 of 8)			35.2	not assigned.unknown	not assigned	Phvul.002G255600	(at4g39860 : 250.0) unknown protein; BEST Arabidopsis thaliana protein match is: unknown protein (TAIR:AT2G22270.1); Has 148 Blast hits to 144 proteins in 18 species: Archae - 0; Bacteria - 0; Metazoa - 0; Fungi - 0; Plants - 144; Viruses - 0; Other Eukaryotes - 4 (source: NCBI BLink). & (reliability: 500.0) & (original description: no original description)	T	2.89566	3.17972	7.2253	19.4509	2.64693	3.55189	0.423984	0.382068	0.563118	7.79973	2.96526	1.39585	0.00274591	0.0145742	19.0967	7.27437	1.39287	0.0217944	0.229235
Phvul.002G257600		0	PTHR33109:SF3 - EPIDERMAL PATTERNING FACTOR-LIKE PROTEIN 1 (1 of 2)			35.2	not assigned.unknown	not assigned	Phvul.002G257600	(at5g10310 : 90.1) unknown protein; FUNCTIONS IN: molecular_function unknown; INVOLVED IN: biological_process unknown; LOCATED IN: endomembrane system; EXPRESSED IN: 17 plant structures; EXPRESSED DURING: 10 growth stages; BEST Arabidopsis thaliana protein match is: unknown protein (TAIR:AT3G13898.1); Has 1807 Blast hits to 1807 proteins in 277 species: Archae - 0; Bacteria - 0; Metazoa - 736; Fu…	T	18.4888	3.644	0	0.746661	16.6499	3.96305	-2.07242	4.47477e-05	0.00034807	0.121069	3.35956	-4.79969	3.80506e-05	0.000417935	0.869081	0.113049	2.9413	0.0514566	NA
Phvul.002G257700		0				35.2	not assigned.unknown	not assigned	Phvul.002G257700	(at5g65250 : 146.0) unknown protein; FUNCTIONS IN: molecular_function unknown; INVOLVED IN: biological_process unknown; LOCATED IN: chloroplast; EXPRESSED IN: 22 plant structures; EXPRESSED DURING: 13 growth stages; Has 30201 Blast hits to 17322 proteins in 780 species: Archae - 12; Bacteria - 1396; Metazoa - 17338; Fungi - 3422; Plants - 5037; Viruses - 0; Other Eukaryotes - 2996 (source: NCBI B…	T	26.2097	30.2301	22.4088	15.1986	23.7116	34.427	0.538063	0.0511953	0.135784	23.6291	28.2189	-0.255475	0.408475	0.589826	15.0924	22.2763	-0.561832	0.106909	0.435117
Phvul.002G258300		0	PF14577 - Sieve element occlusion C-terminus (SEO_C) (1 of 14)			35.2	not assigned.unknown	not assigned	Phvul.002G258300	(at3g01680 : 472.0) CONTAINS InterPro DOMAIN/s: Mediator complex subunit Med28 (InterPro:IPR021640); BEST Arabidopsis thaliana protein match is: unknown protein (TAIR:AT3G01670.1); Has 122 Blast hits to 112 proteins in 13 species: Archae - 0; Bacteria - 0; Metazoa - 0; Fungi - 0; Plants - 122; Viruses - 0; Other Eukaryotes - 0 (source: NCBI BLink). & (reliability: 944.0) & (original description: …	T	0.301618	0.433191	0.518306	6.37893	0.285285	0.47474	0.734011	0.393356	0.573639	0.583072	0.398846	0.549731	0.537024	0.698758	6.24339	0.543214	3.52272	0.00660238	0.138677
Phvul.002G258700		0	PTHR34937:SF1 - MYOSIN HEAVY CHAIN-RELATED (1 of 1)			35.2	not assigned.unknown	not assigned	Phvul.002G258700	(at1g24560 : 501.0) unknown protein; BEST Arabidopsis thaliana protein match is: unknown protein (TAIR:AT3G49055.1); Has 71940 Blast hits to 38124 proteins in 2481 species: Archae - 1358; Bacteria - 12126; Metazoa - 32861; Fungi - 6786; Plants - 4024; Viruses - 195; Other Eukaryotes - 14590 (source: NCBI BLink). & (reliability: 1002.0) & (original description: no original description)	T	14.2513	9.11041	6.28505	7.11011	12.7743	10.1152	-0.33669	0.169779	0.327986	6.70263	8.35215	-0.317125	0.187889	0.355241	7.05222	6.28344	0.166538	0.55656	0.827276
Phvul.002G261800		0	PTHR10551//PTHR10551:SF13 - FASCIN // SUBFAMILY NOT NAMED (1 of 1)			35.2	not assigned.unknown	not assigned	Phvul.002G261800	(original description: no original description)	T	1.88448	16.4837	45.4025	24.23	1.74129	18.2499	3.38965	1.12671e-37	2.24873e-35	48.1918	15.1055	1.67404	5.22234e-15	6.2855e-13	24.1767	45.2251	-0.903529	0.0544449	0.330207
Phvul.002G263300		0				35.2	not assigned.unknown	not assigned	Phvul.002G263300	no hits & (original description: no original description)	T	1140.18	443.061	261.304	315.524	1037.17	486.208	-1.09302	3.99211e-07	4.82397e-06	279.227	404.311	-0.534008	0.0138278	0.0522322	311.676	261.083	0.255561	0.321804	0.67793
Phvul.002G264400		0				35.2	not assigned.unknown	not assigned	Phvul.002G264400	(at5g10010 : 332.0) unknown protein; FUNCTIONS IN: molecular_function unknown; INVOLVED IN: biological_process unknown; LOCATED IN: nucleolus; EXPRESSED IN: 25 plant structures; EXPRESSED DURING: 15 growth stages; BEST Arabidopsis thaliana protein match is: unknown protein (TAIR:AT5G64910.1); Has 33260 Blast hits to 16857 proteins in 1270 species: Archae - 88; Bacteria - 3040; Metazoa - 11915; Fu…	T	82.0981	89.0757	45.2839	30.4994	75.0584	99.3741	0.404865	0.0656014	0.164038	47.9705	82.0802	-0.774431	0.000140402	0.00125812	30.4191	45.0788	-0.567398	0.260349	0.6268
Phvul.002G264700		0	PTHR33471:SF5 - EXPRESSED PROTEIN (1 of 1)			35.2	not assigned.unknown	not assigned	Phvul.002G264700	(at2g21960 : 406.0) unknown protein; LOCATED IN: chloroplast; EXPRESSED IN: 22 plant structures; EXPRESSED DURING: 13 growth stages; BEST Arabidopsis thaliana protein match is: unknown protein (TAIR:AT1G56180.1); Has 224 Blast hits to 222 proteins in 59 species: Archae - 0; Bacteria - 65; Metazoa - 0; Fungi - 0; Plants - 134; Viruses - 0; Other Eukaryotes - 25 (source: NCBI BLink). & (reliability…	T	6.83116	5.69541	1.53751	0.280006	6.09462	6.35931	0.061351	0.856985	0.920601	1.63537	5.25719	-1.67917	0.00786023	0.0338126	0.324578	1.55582	-2.25619	0.0210078	0.226181
Phvul.002G265100		0				35.2	not assigned.unknown	not assigned	Phvul.002G265100	(at5g09960 : 99.0) FUNCTIONS IN: molecular_function unknown; INVOLVED IN: biological_process unknown; LOCATED IN: plasma membrane; EXPRESSED IN: 22 plant structures; EXPRESSED DURING: 13 growth stages; CONTAINS InterPro DOMAIN/s: RPM1-interacting protein 4, defence response (InterPro:IPR008700); BEST Arabidopsis thaliana protein match is: unknown protein (TAIR:AT5G64850.1); Has 30201 Blast hits t…	T	5.82936	255.762	284.655	267.844	5.3884	289.053	5.74535	3.98038e-52	1.56279e-49	303.865	237.396	0.356009	0.106693	0.239712	266.145	284.33	-0.0953257	0.777064	0.927508
Phvul.002G266700		0				35.2	not assigned.unknown	not assigned	Phvul.002G266700	(at3g52860 : 110.0) unknown protein; Has 86 Blast hits to 86 proteins in 36 species: Archae - 0; Bacteria - 2; Metazoa - 41; Fungi - 13; Plants - 26; Viruses - 0; Other Eukaryotes - 4 (source: NCBI BLink). & (reliability: 220.0) & (original description: no original description)	T	50.5619	30.8074	23.0564	24.5044	45.5611	34.2668	-0.411056	0.0988345	0.223163	24.5817	28.4181	-0.208116	0.427777	0.607643	24.3784	23.0621	0.0794671	0.778853	0.928034
Phvul.002G269700		0	PF00045 - Hemopexin (Hemopexin) (1 of 17)			35.2	not assigned.unknown	not assigned	Phvul.002G269700	(original description: no original description)	T	10.3746	7.11536	3.59819	3.0503	9.55121	7.8921	-0.275611	0.440732	0.616453	3.97689	6.57395	-0.72904	0.150272	0.305787	3.10484	3.69392	-0.245777	0.688227	0.89034
Phvul.002G273904		0				35.2	not assigned.unknown	not assigned	Phvul.002G273904	no hits & (original description: no original description)	T	131.31	9.57242	12.7254	19.5407	119.7	11.5234	-3.37551	7.06115e-13	2.00849e-11	13.6106	9.34173	0.543512	0.420395	0.600521	19.6303	12.8613	0.606932	0.242498	0.608513
Phvul.002G274900		0				35.2	not assigned.unknown	not assigned	Phvul.002G274900	(at1g27990 : 234.0) unknown protein; BEST Arabidopsis thaliana protein match is: unknown protein (TAIR:AT5G52420.1); Has 86 Blast hits to 86 proteins in 15 species: Archae - 0; Bacteria - 0; Metazoa - 0; Fungi - 0; Plants - 84; Viruses - 0; Other Eukaryotes - 2 (source: NCBI BLink). & (reliability: 468.0) & (original description: no original description)	T	0.44792	9.4916	17.1882	32.1673	0.440159	11.0046	4.64417	1.64914e-15	6.29935e-14	18.3097	8.9106	1.03799	0.0151401	0.055654	31.91	17.1766	0.892828	0.00498003	0.12154
Phvul.002G276300		0				35.2	not assigned.unknown	not assigned	Phvul.002G276300	(at4g08330 : 87.0) unknown protein. & (reliability: 174.0) & (original description: no original description)	T	45.2587	35.5606	6.85849	3.53829	40.8983	38.1019	-0.102383	0.762558	0.864124	7.51968	32.0177	-2.09232	7.60113e-07	1.42829e-05	3.60796	6.98244	-0.949502	0.0689985	0.363514
Phvul.002G277500		0	PTHR18959 - CALPONIN/TRANSGELIN (1 of 1)			35.2	not assigned.unknown	not assigned	Phvul.002G277500	no hits & (original description: no original description)	T	0.434595	1.78205	2.86694	5.86583	0.400097	2.00348	2.32425	5.93056e-08	8.39461e-07	3.09637	1.64801	0.907718	0.00807132	0.0344664	5.78713	2.8862	1.00465	0.0207736	0.225563
Phvul.002G279200		0				35.2	not assigned.unknown	not assigned	Phvul.002G279200	(at5g23610 : 194.0) INVOLVED IN: biological_process unknown; EXPRESSED IN: 24 plant structures; EXPRESSED DURING: 15 growth stages; BEST Arabidopsis thaliana protein match is: SWITCH1 (TAIR:AT5G51330.1); Has 173 Blast hits to 168 proteins in 34 species: Archae - 3; Bacteria - 10; Metazoa - 6; Fungi - 2; Plants - 115; Viruses - 0; Other Eukaryotes - 37 (source: NCBI BLink). & (reliability: 388.0) …	T	7.46127	2.40446	2.2708	3.69229	6.76175	2.72994	-1.30799	2.51009e-05	0.000207227	2.48402	2.2412	0.144067	0.725872	0.836066	3.6776	2.31121	0.673095	0.146009	0.494847
Phvul.002G280400		0				35.2	not assigned.unknown	not assigned	Phvul.002G280400	(at5g07330 : 107.0) unknown protein; FUNCTIONS IN: molecular_function unknown; INVOLVED IN: biological_process unknown; LOCATED IN: mitochondrion; BEST Arabidopsis thaliana protein match is: unknown protein (TAIR:AT1G63060.1); Has 1807 Blast hits to 1807 proteins in 277 species: Archae - 0; Bacteria - 0; Metazoa - 736; Fungi - 347; Plants - 385; Viruses - 0; Other Eukaryotes - 339 (source: NCBI B…	T	0.702716	82.4008	781.915	1480.9	0.696682	96.6911	7.1168	2.69134e-44	7.32473e-42	850.409	78.2905	3.44115	5.10591e-07	1.01268e-05	1466.39	787.654	0.896649	0.0159036	0.203825
Phvul.002G282400		0				35.2	not assigned.unknown	not assigned	Phvul.002G282400	(at1g26470 : 129.0) FUNCTIONS IN: molecular_function unknown; INVOLVED IN: regulation of transcription; LOCATED IN: nucleus, H4/H2A histone acetyltransferase complex; EXPRESSED IN: 23 plant structures; EXPRESSED DURING: 15 growth stages; CONTAINS InterPro DOMAIN/s: CT20 (InterPro:IPR012423); Has 60 Blast hits to 60 proteins in 27 species: Archae - 0; Bacteria - 0; Metazoa - 26; Fungi - 2; Plants …	T	25.9812	27.3915	12.063	6.9662	23.8943	30.2819	0.341678	0.206442	0.375898	12.9552	25.1465	-0.955367	0.00037361	0.00284411	7.01813	12.1456	-0.791386	0.0204187	0.224589
Phvul.002G284300		0	PTHR33184:SF2 - TPD1 (1 of 4)			35.2	not assigned.unknown	not assigned	Phvul.002G284300	(at1g32583 : 119.0) FUNCTIONS IN: molecular_function unknown; INVOLVED IN: biological_process unknown; LOCATED IN: endomembrane system; BEST Arabidopsis thaliana protein match is: tapetum determinant 1 (TAIR:AT4G24972.1); Has 35333 Blast hits to 34131 proteins in 2444 species: Archae - 798; Bacteria - 22429; Metazoa - 974; Fungi - 991; Plants - 531; Viruses - 0; Other Eukaryotes - 9610 (source: N…	T	0	29.6494	2.50277	0.509982	0.077531	32.7531	8.72255	8.15149e-23	6.02556e-21	2.69154	27.2049	-3.31855	1.67582e-14	1.82489e-12	0.621184	2.56342	-2.0638	0.0536148	0.328482
Phvul.002G284400		0	PTHR33184:SF2 - TPD1 (1 of 4)			35.2	not assigned.unknown	not assigned	Phvul.002G284400	(at1g32583 : 129.0) FUNCTIONS IN: molecular_function unknown; INVOLVED IN: biological_process unknown; LOCATED IN: endomembrane system; BEST Arabidopsis thaliana protein match is: tapetum determinant 1 (TAIR:AT4G24972.1); Has 35333 Blast hits to 34131 proteins in 2444 species: Archae - 798; Bacteria - 22429; Metazoa - 974; Fungi - 991; Plants - 531; Viruses - 0; Other Eukaryotes - 9610 (source: N…	T	17.3151	0.0191913	0	0	15.6536	0.0879032	-7.47286	1.61305e-19	8.94272e-18	0.0924524	0.0721188	0.352808	0.875768	NA	0.0930136	0.0863282	0.1081	0.960233	NA
Phvul.002G293900		0				35.2	not assigned.unknown	not assigned	Phvul.002G293900	(at1g64080 : 115.0) unknown protein; FUNCTIONS IN: molecular_function unknown; INVOLVED IN: biological_process unknown; LOCATED IN: plasma membrane; BEST Arabidopsis thaliana protein match is: unknown protein (TAIR:AT5G52870.1); Has 1546 Blast hits to 738 proteins in 176 species: Archae - 0; Bacteria - 143; Metazoa - 278; Fungi - 131; Plants - 95; Viruses - 4; Other Eukaryotes - 895 (source: NCBI…	T	9.58988	2.7748	1.62312	1.793	8.62682	3.1087	-1.47242	3.56602e-07	4.35523e-06	1.76694	2.56747	-0.538033	0.156411	0.314804	1.80725	1.65493	0.126075	0.788701	0.930685
Phvul.002G295000		0	PF03417 - Acyl-coenzyme A:6-aminopenicillanic acid acyl-transferase (AAT) (1 of 1)			35.2	not assigned.unknown	not assigned	Phvul.002G295000	(original description: no original description)	T	14.1145	11.1328	2.89684	2.80071	12.7725	12.1692	-0.0699534	0.80156	0.889508	3.11643	10.1194	-1.69762	2.33701e-07	5.05129e-06	2.81557	2.92338	-0.0545256	0.884423	0.962355
Phvul.002G297000		0	PF12159 - Protein of unknown function (DUF3593) (DUF3593) (1 of 1)			35.2	not assigned.unknown	not assigned	Phvul.002G297000	(at1g64355 : 196.0) unknown protein; FUNCTIONS IN: molecular_function unknown; INVOLVED IN: biological_process unknown; LOCATED IN: chloroplast; EXPRESSED IN: 23 plant structures; EXPRESSED DURING: 13 growth stages; CONTAINS InterPro DOMAIN/s: Protein of unknown function DUF3593 (InterPro:IPR021995); Has 35333 Blast hits to 34131 proteins in 2444 species: Archae - 798; Bacteria - 22429; Metazoa -…	T	26.9508	15.55	9.73732	12.5125	24.352	17.4786	-0.478228	0.0715646	0.17502	10.529	14.3716	-0.451201	0.112679	0.249345	12.4584	9.82274	0.342792	0.331467	0.684722
Phvul.002G298100		0				35.2	not assigned.unknown	not assigned	Phvul.002G298100	no hits & (original description: no original description)	T	243.33	284.362	179.324	123.738	222.151	317.648	0.515915	0.0217244	0.0692992	190.721	261.704	-0.456319	0.0161988	0.0587711	122.966	178.841	-0.540584	0.0544205	0.330185
Phvul.002G299900		0	PTHR12446 - TESMIN/TSO1-RELATED (1 of 9)			35.2	not assigned.unknown	not assigned	Phvul.002G299900	(at5g42070 : 114.0) unknown protein; FUNCTIONS IN: molecular_function unknown; INVOLVED IN: biological_process unknown; LOCATED IN: chloroplast thylakoid membrane, chloroplast; EXPRESSED IN: 21 plant structures; EXPRESSED DURING: 13 growth stages; Has 30201 Blast hits to 17322 proteins in 780 species: Archae - 12; Bacteria - 1396; Metazoa - 17338; Fungi - 3422; Plants - 5037; Viruses - 0; Other E…	T	23.0632	12.2267	5.02908	6.3189	20.5942	13.7086	-0.587148	0.0604353	0.153981	5.4622	11.3434	-1.05455	0.00147745	0.00883534	6.3335	5.10965	0.309857	0.440944	0.760603
Phvul.002G300100		0	PF14009 - Domain of unknown function (DUF4228) (DUF4228) (1 of 38)			35.2	not assigned.unknown	not assigned	Phvul.002G300100	no hits & (original description: no original description)	T	2.40576	14.9384	5.97368	3.64355	2.19429	16.8417	2.94033	1.23678e-17	5.70728e-16	6.30246	13.8683	-1.13233	0.00252326	0.0135865	3.66228	5.97188	-0.707157	0.193701	0.554782
Phvul.002G300700		0	PF10382 - Protein of unknown function (DUF2439) (DUF2439) (1 of 1)			35.2	not assigned.unknown	not assigned	Phvul.002G300700	(at4g10890 : 112.0) unknown protein; CONTAINS InterPro DOMAIN/s: Protein of unknown function DUF2439 (InterPro:IPR018838); BEST Arabidopsis thaliana protein match is: unknown protein (TAIR:AT1G43722.1); Has 30201 Blast hits to 17322 proteins in 780 species: Archae - 12; Bacteria - 1396; Metazoa - 17338; Fungi - 3422; Plants - 5037; Viruses - 0; Other Eukaryotes - 2996 (source: NCBI BLink). & (rel…	T	4.28805	2.97425	1.3051	0.73665	3.86843	3.37596	-0.196066	0.544277	0.706604	1.40816	2.76811	-0.972396	0.0102408	0.0413723	0.760533	1.32385	-0.801474	0.137951	0.482677
Phvul.002G303500		0				35.2	not assigned.unknown	not assigned	Phvul.002G303500	(at5g35320 : 85.9) unknown protein; Has 1807 Blast hits to 1807 proteins in 277 species: Archae - 0; Bacteria - 0; Metazoa - 736; Fungi - 347; Plants - 385; Viruses - 0; Other Eukaryotes - 339 (source: NCBI BLink). & (reliability: 171.8) & (original description: no original description)	T	38.7955	43.7824	20.7282	15.8043	34.7957	47.4667	0.447871	0.118943	0.254892	22.222	39.7412	-0.838568	0.0069199	0.0306082	15.7308	20.7719	-0.401476	0.174761	0.534209
Phvul.002G308200		0				35.2	not assigned.unknown	not assigned	Phvul.002G308200	no hits & (original description: no original description)	T	20.5225	2.97365	1.96893	1.85069	18.268	3.30599	-2.46824	2.00206e-06	2.09021e-05	2.36112	2.7851	-0.241358	0.808158	0.89125	2.02378	2.17331	-0.103045	0.921932	0.97546
Phvul.002G311100		0	PTHR28668:SF1 - TRANSMEMBRANE PROTEIN 234 (1 of 1)			35.2	not assigned.unknown	not assigned	Phvul.002G311100	(at5g19570 : 133.0) unknown protein; CONTAINS InterPro DOMAIN/s: Uncharacterised protein family UPF0546 (InterPro:IPR018908); Has 1807 Blast hits to 1807 proteins in 277 species: Archae - 0; Bacteria - 0; Metazoa - 736; Fungi - 347; Plants - 385; Viruses - 0; Other Eukaryotes - 339 (source: NCBI BLink). & (gnl|cdd|40028 : 116.0) no description available & (reliability: 266.0) & (original descript…	T	18.2668	16.5741	22.9927	16.2118	16.3138	18.3858	0.172444	0.60619	0.754648	24.6195	15.2331	0.693075	0.00767989	0.0332684	16.229	23.0454	-0.506673	0.161079	0.516698
Phvul.002G312200		0				35.2	not assigned.unknown	not assigned	Phvul.002G312200	no hits & (original description: no original description)	T	91.4399	96.2455	51.2338	36.0909	84.3402	107.272	0.346997	0.210665	0.381237	53.683	88.6675	-0.722359	0.030016	0.0946245	35.9711	50.8019	-0.498568	0.243352	0.609593
Phvul.002G312500		0	PTHR34282:SF2 - GENOMIC DNA, CHROMOSOME 3, P1 CLONE:MSD24 (1 of 2)			35.2	not assigned.unknown	not assigned	Phvul.002G312500	(at3g24630 : 84.3) unknown protein; Has 5348 Blast hits to 3182 proteins in 353 species: Archae - 0; Bacteria - 481; Metazoa - 1959; Fungi - 405; Plants - 180; Viruses - 10; Other Eukaryotes - 2313 (source: NCBI BLink). & (reliability: 168.6) & (original description: no original description)	T	3.61382	0.929862	0.825537	0.263795	3.26852	1.02515	-1.67305	3.75839e-05	0.000297664	0.890697	0.85027	0.0702774	0.898806	0.945754	0.279386	0.838257	-1.58932	0.0135435	0.19351
Phvul.002G312604		0				35.2	not assigned.unknown	not assigned	Phvul.002G312604	no hits & (original description: no original description)	T	38.133	45.1054	45.3303	17.7234	35.1529	49.6354	0.497685	0.19975	0.368256	48.6068	41.064	0.243654	0.509867	0.67702	17.8994	45.5342	-1.34577	0.000159554	0.0221095
Phvul.002G313500		0				35.2	not assigned.unknown	not assigned	Phvul.002G313500	no hits & (original description: no original description)	T	20.5665	6.74712	7.29327	3.87357	18.3869	8.00629	-1.19934	0.159439	0.31425	7.86987	6.46996	0.281122	0.600372	0.746404	3.9103	7.34542	-0.908004	0.133113	0.476533
Phvul.002G313700		0				35.2	not assigned.unknown	not assigned	Phvul.002G313700	no hits & (original description: no original description)	T	119.92	62.0266	163.111	155.507	109.464	71.844	-0.607307	0.128419	0.269462	173.758	58.2192	1.57678	8.81204e-05	0.000848479	154.428	162.779	-0.0759294	0.801235	0.935331
Phvul.002G315700		0				35.2	not assigned.unknown	not assigned	Phvul.002G315700	no hits & (original description: no original description)	T	96.447	34.1703	12.8497	14.0076	86.0782	37.2692	-1.20771	0.000178349	0.00117946	13.9267	30.9232	-1.15203	0.00130595	0.00801084	13.8634	12.9565	0.0987045	0.804905	0.937276
Phvul.002G316300		0				35.2	not assigned.unknown	not assigned	Phvul.002G316300	(at5g16110 : 99.0) unknown protein; FUNCTIONS IN: molecular_function unknown; INVOLVED IN: biological_process unknown; LOCATED IN: chloroplast; EXPRESSED IN: 24 plant structures; EXPRESSED DURING: 15 growth stages; BEST Arabidopsis thaliana protein match is: unknown protein (TAIR:AT3G02555.1); Has 133 Blast hits to 133 proteins in 18 species: Archae - 0; Bacteria - 0; Metazoa - 0; Fungi - 0; Plan…	T	284.905	148.855	187.171	407.592	257.994	166.493	-0.631853	0.00161026	0.00802785	201.92	137.304	0.55618	0.0285142	0.090858	401.817	187.877	1.09682	0.00189817	0.0787893
Phvul.002G319800		0	PTHR12701:SF12 - GB (1 of 1)			35.2	not assigned.unknown	not assigned	Phvul.002G319800	(at5g17190 : 239.0) FUNCTIONS IN: molecular_function unknown; INVOLVED IN: intracellular protein transport; LOCATED IN: endomembrane system, integral to membrane, endoplasmic reticulum; EXPRESSED IN: 23 plant structures; EXPRESSED DURING: 13 growth stages; CONTAINS InterPro DOMAIN/s: B-cell receptor-associated 31-like (InterPro:IPR008417); BEST Arabidopsis thaliana protein match is: unknown prote…	T	294.918	524.186	1129.48	1433.81	267.336	600.858	1.16839	4.93178e-05	0.000379307	1217.88	491.419	1.30928	2.12103e-05	0.000251682	1416.37	1132.98	0.322113	0.270763	0.635156
Phvul.002G324800		0				35.2	not assigned.unknown	not assigned	Phvul.002G324800	no hits & (original description: no original description)	T	0	0.0763029	2.01274	71.3607	0.129841	0.218028	0.748821	0.752534	NA	2.3133	0.177919	3.69	0.00227346	0.0124962	70.0501	2.17146	5.01194	1.32117e-05	0.00514681
Phvul.002G325000		0	PTHR31029:SF4 - F5O11.6 (1 of 1)			35.2	not assigned.unknown	not assigned	Phvul.002G325000	(at1g12330 : 425.0) unknown protein; INVOLVED IN: biological_process unknown; LOCATED IN: chloroplast; EXPRESSED IN: 21 plant structures; EXPRESSED DURING: 12 growth stages; BEST Arabidopsis thaliana protein match is: unknown protein (TAIR:AT5G12900.1); Has 249 Blast hits to 249 proteins in 27 species: Archae - 0; Bacteria - 0; Metazoa - 7; Fungi - 14; Plants - 217; Viruses - 0; Other Eukaryotes …	T	13.8219	8.79743	3.57586	4.29964	12.4417	9.68014	-0.362212	0.14828	0.29858	3.80914	8.03891	-1.07446	0.000240976	0.0019709	4.27989	3.58334	0.255196	0.466377	0.775805
Phvul.002G327000		0				35.2	not assigned.unknown	not assigned	Phvul.002G327000	(at1g18060 : 284.0) unknown protein; INVOLVED IN: biological_process unknown; LOCATED IN: chloroplast; EXPRESSED IN: 22 plant structures; EXPRESSED DURING: 13 growth stages; Has 74 Blast hits to 74 proteins in 29 species: Archae - 0; Bacteria - 19; Metazoa - 0; Fungi - 0; Plants - 49; Viruses - 0; Other Eukaryotes - 6 (source: NCBI BLink). & (reliability: 568.0) & (original description: no origin…	T	10.8234	5.85335	3.06249	3.46048	9.75831	6.58956	-0.566224	0.101974	0.227972	3.32554	5.41928	-0.705274	0.0393518	0.115277	3.46944	3.11181	0.158245	0.717801	0.901761
Phvul.002G328908		0				35.2	not assigned.unknown	not assigned	Phvul.002G328908	no hits & (original description: no original description)	T	248.9	255.636	319.925	395.105	227.418	287.567	0.338587	0.15177	0.303378	343.407	236.434	0.53816	0.0117217	0.0460016	392.197	320.332	0.292051	0.284087	0.645368
Phvul.002G330100		0	PF15072 - Domain of unknown function (DUF4539) (DUF4539) (1 of 1)			35.2	not assigned.unknown	not assigned	Phvul.002G330100	(at1g48580 : 157.0) unknown protein; Has 91 Blast hits to 91 proteins in 40 species: Archae - 0; Bacteria - 0; Metazoa - 49; Fungi - 0; Plants - 28; Viruses - 0; Other Eukaryotes - 14 (source: NCBI BLink). & (reliability: 314.0) & (original description: no original description)	T	5.57729	4.75135	2.76335	1.10173	5.05078	5.349	0.0829465	0.793526	0.884392	2.95562	4.40425	-0.574013	0.117566	0.257076	1.13504	2.78004	-1.29224	0.0216727	0.228598
Phvul.002G330800		0				35.2	not assigned.unknown	not assigned	Phvul.002G330800	(at3g17950 : 119.0) unknown protein; FUNCTIONS IN: molecular_function unknown; INVOLVED IN: biological_process unknown; LOCATED IN: chloroplast; EXPRESSED IN: 17 plant structures; EXPRESSED DURING: 10 growth stages; Has 35333 Blast hits to 34131 proteins in 2444 species: Archae - 798; Bacteria - 22429; Metazoa - 974; Fungi - 991; Plants - 531; Viruses - 0; Other Eukaryotes - 9610 (source: NCBI BL…	T	11.2768	7.69877	4.12048	3.99521	10.3542	8.55704	-0.27505	0.407385	0.585556	4.50069	7.07693	-0.655439	0.0684198	0.174531	4.02167	4.19884	-0.0589426	0.89694	0.966903
Phvul.002G331000		0	PF11460 - Protein of unknown function (DUF3007) (DUF3007) (1 of 1)			35.2	not assigned.unknown	not assigned	Phvul.002G331000	no hits & (original description: no original description)	T	46.162	17.5855	14.7082	17.32	41.9216	19.3368	-1.11646	2.95272e-05	0.000239558	15.8925	16.0422	-0.0146497	0.96373	0.979668	17.1817	14.8019	0.21652	0.553628	0.826421
Phvul.002G332600		0				35.2	not assigned.unknown	not assigned	Phvul.002G332600	(at1g73470 : 387.0) unknown protein; FUNCTIONS IN: molecular_function unknown; INVOLVED IN: biological_process unknown; LOCATED IN: chloroplast; EXPRESSED IN: 22 plant structures; EXPRESSED DURING: 13 growth stages. & (reliability: 774.0) & (original description: no original description)	T	15.465	21.8704	21.9529	21.0289	13.9894	24.6092	0.814962	0.000560323	0.00322745	23.5196	20.2406	0.215923	0.31347	0.496739	20.8881	21.977	-0.0733455	0.7738	0.925766
Phvul.002G333700		0				35.2	not assigned.unknown	not assigned	Phvul.002G333700	(at4g24090 : 217.0) unknown protein; FUNCTIONS IN: molecular_function unknown; INVOLVED IN: biological_process unknown; LOCATED IN: chloroplast; EXPRESSED IN: 23 plant structures; EXPRESSED DURING: 13 growth stages; Has 144 Blast hits to 142 proteins in 73 species: Archae - 3; Bacteria - 62; Metazoa - 7; Fungi - 13; Plants - 44; Viruses - 0; Other Eukaryotes - 15 (source: NCBI BLink). & (reliabil…	T	25.0919	14.6098	11.5441	13.629	22.6899	16.3917	-0.468993	0.0587061	0.15073	12.3464	13.518	-0.131025	0.581094	0.732066	13.5072	11.5614	0.224562	0.46799	0.776372
Phvul.003G000300		0				35.2	not assigned.unknown	not assigned	Phvul.003G000300	(at5g08540 : 347.0) unknown protein; FUNCTIONS IN: molecular_function unknown; INVOLVED IN: biological_process unknown; LOCATED IN: chloroplast thylakoid membrane, chloroplast, chloroplast envelope; EXPRESSED IN: 24 plant structures; EXPRESSED DURING: 13 growth stages; Has 30201 Blast hits to 17322 proteins in 780 species: Archae - 12; Bacteria - 1396; Metazoa - 17338; Fungi - 3422; Plants - 5037…	T	21.8162	31.9042	20.667	12.5761	19.7083	35.9491	0.867228	0.000200491	0.00130767	22.0458	29.5733	-0.423824	0.0487432	0.135868	12.4746	20.6528	-0.726667	0.0254991	0.245674
Phvul.003G000800		0				35.2	not assigned.unknown	not assigned	Phvul.003G000800	(at3g19990 : 566.0) unknown protein; INVOLVED IN: biological_process unknown; LOCATED IN: chloroplast stroma, chloroplast; EXPRESSED IN: 23 plant structures; EXPRESSED DURING: 13 growth stages; Has 118 Blast hits to 118 proteins in 41 species: Archae - 0; Bacteria - 42; Metazoa - 0; Fungi - 0; Plants - 56; Viruses - 0; Other Eukaryotes - 20 (source: NCBI BLink). & (reliability: 1132.0) & (origina…	T	44.2169	44.9821	47.6868	39.0912	39.9737	51.6038	0.368489	0.249215	0.427098	50.7085	42.0222	0.270937	0.384918	0.567451	38.8653	47.5514	-0.291165	0.343561	0.694156
Phvul.003G001600		0				35.2	not assigned.unknown	not assigned	Phvul.003G001600	no hits & (original description: no original description)	T	20.7873	22.5357	33.8048	28.6195	18.7412	25.074	0.419966	0.112679	0.245267	36.4437	20.7469	0.811923	0.00121909	0.00757355	28.4643	33.9568	-0.254559	0.382811	0.72261
Phvul.003G003500		0	K16586 - HAUS augmin-like complex subunit 3 (HAUS3) (1 of 1)			35.2	not assigned.unknown	not assigned	Phvul.003G003500	(at5g48520 : 875.0) unknown protein; Has 609 Blast hits to 593 proteins in 129 species: Archae - 0; Bacteria - 41; Metazoa - 390; Fungi - 40; Plants - 64; Viruses - 0; Other Eukaryotes - 74 (source: NCBI BLink). & (reliability: 1750.0) & (original description: no original description)	T	40.1685	44.1754	42.4747	54.2206	36.2831	49.575	0.450344	0.0519595	0.137339	45.4272	40.7932	0.155084	0.458663	0.634219	53.6403	42.4657	0.336975	0.210623	0.574481
Phvul.003G004900		0	PTHR33524:SF1 - SET DOMAIN-CONTAINING PROTEIN 9 (1 of 1)			35.2	not assigned.unknown	not assigned	Phvul.003G004900	(at5g23200 : 440.0) unknown protein; BEST Arabidopsis thaliana protein match is: unknown protein (TAIR:AT5G08270.1); Has 30201 Blast hits to 17322 proteins in 780 species: Archae - 12; Bacteria - 1396; Metazoa - 17338; Fungi - 3422; Plants - 5037; Viruses - 0; Other Eukaryotes - 2996 (source: NCBI BLink). & (reliability: 880.0) & (original description: no original description)	T	13.4245	9.69171	6.98924	4.80363	12.1833	10.7015	-0.187177	0.440488	0.616206	7.46569	8.87066	-0.248234	0.375978	0.559384	4.80164	6.99828	-0.543313	0.117601	0.451406
Phvul.003G015300		0				35.2	not assigned.unknown	not assigned	Phvul.003G015300	no hits & (original description: no original description)	T	491.228	7.88469	0	0	448.825	8.88951	-5.65817	1.34755e-59	7.50555e-57	0.17738	7.37975	-5.3872	1.27053e-07	2.94959e-06	0.178456	0.16563	0.1081	0.960233	NA
Phvul.003G018400		0				35.2	not assigned.unknown	not assigned	Phvul.003G018400	no hits & (original description: no original description)	T	76.8515	2.85656	0	0	69.5668	3.1005	-4.49031	3.17421e-38	6.61064e-36	0.0871694	2.61667	-4.9137	9.25495e-06	0.000123985	0.0876985	0.0813952	0.1081	0.960233	NA
Phvul.003G018450		0				35.2	not assigned.unknown	not assigned	Phvul.003G018450	no hits & (original description: no original description)	T	96.0987	5.74463	0	0	87.7482	6.58329	-3.73666	3.89538e-19	2.08712e-17	0.171401	5.466	-5.00265	8.45384e-06	0.000115147	0.172441	0.160047	0.1081	0.960233	NA
Phvul.003G018500		0				35.2	not assigned.unknown	not assigned	Phvul.003G018500	no hits & (original description: no original description)	T	0.200839	46.8971	92.9052	331.224	0.318302	52.2856	7.35992	2.87513e-31	4.14816e-29	98.4462	43.134	1.19123	6.8953e-06	9.71545e-05	327.337	92.5694	1.82176	3.54544e-07	0.000847387
Phvul.003G018600		0				35.2	not assigned.unknown	not assigned	Phvul.003G018600	no hits & (original description: no original description)	T	2.15943	26.5555	14.753	6.89541	2.11599	29.7384	3.81291	0.00203881	0.0098189	15.4132	24.6099	-0.669109	0.178442	0.343024	7.09072	14.6984	-1.0554	0.137449	0.482593
Phvul.003G018700		0				35.2	not assigned.unknown	not assigned	Phvul.003G018700	no hits & (original description: no original description)	T	49.8913	361.994	276.869	449.359	45.4865	399.882	3.13606	0.019814	0.0643014	293.944	331.628	-0.173693	0.436413	0.615511	444.756	275.905	0.688715	0.00996221	0.167758
Phvul.003G018800		0				35.2	not assigned.unknown	not assigned	Phvul.003G018800	no hits & (original description: no original description)	T	75.2017	4.10549	0.713783	0	68.7452	4.42838	-3.95706	0.000102489	0.00072945	0.953817	3.75202	-1.96808	0.0576984	0.153549	0.210236	0.899906	-2.10084	0.195103	NA
Phvul.003G018900		0				35.2	not assigned.unknown	not assigned	Phvul.003G018900	no hits & (original description: no original description)	T	1325.43	47.0722	0.440861	0.279518	1210.2	50.7122	-4.57682	1.63132e-10	3.36521e-09	0.664114	42.4379	-5.95885	1.78438e-20	5.36909e-18	0.481083	0.629059	-0.388466	0.802142	NA
Phvul.003G019000		0				35.2	not assigned.unknown	not assigned	Phvul.003G019000	no hits & (original description: no original description)	T	699.151	7.03374	0	0	638.193	7.85154	-6.34579	1.32649e-58	7.05987e-56	0.208968	6.56353	-4.98028	3.63514e-06	5.62681e-05	0.210236	0.195125	0.1081	0.960233	NA
Phvul.003G020900		0				35.2	not assigned.unknown	not assigned	Phvul.003G020900	no hits & (original description: no original description)	T	88.1562	42.1891	15.3633	24.0074	81.3392	47.2092	-0.78487	0.0100987	0.0375392	16.7389	39.0432	-1.22548	0.000274997	0.00220808	23.9917	15.5904	0.624493	0.136685	0.481594
Phvul.003G021200		0				35.2	not assigned.unknown	not assigned	Phvul.003G021200	(at5g25500 : 325.0) unknown protein; Has 1807 Blast hits to 1807 proteins in 277 species: Archae - 0; Bacteria - 0; Metazoa - 736; Fungi - 347; Plants - 385; Viruses - 0; Other Eukaryotes - 339 (source: NCBI BLink). & (reliability: 650.0) & (original description: no original description)	T	8.28148	6.03175	2.496	3.17578	7.5821	6.5651	-0.208135	0.5059	0.673722	2.68126	5.4885	-1.03182	0.00781584	0.033666	3.18249	2.51691	0.337043	0.415921	0.745417
Phvul.003G022800		0	PF11805 - Protein of unknown function (DUF3326) (DUF3326) (1 of 1)			35.2	not assigned.unknown	not assigned	Phvul.003G022800	no hits & (original description: no original description)	T	11.8215	7.70444	3.84933	2.72554	10.8036	8.44987	-0.354684	0.233336	0.408576	4.14004	7.02743	-0.763065	0.0150436	0.0553793	2.72813	3.87518	-0.505197	0.180424	0.539964
Phvul.003G023800		0	PTHR35483:SF1 - GLYCINE-RICH PROTEIN (1 of 2)			35.2	not assigned.unknown	not assigned	Phvul.003G023800	(at2g43630 : 128.0) FUNCTIONS IN: molecular_function unknown; INVOLVED IN: biological_process unknown; LOCATED IN: chloroplast thylakoid membrane, chloroplast, nucleus, chloroplast envelope; EXPRESSED IN: 22 plant structures; EXPRESSED DURING: 13 growth stages; BEST Arabidopsis thaliana protein match is: glycine-rich protein (TAIR:AT3G59640.2); Has 67 Blast hits to 67 proteins in 20 species: Arch…	T	65.4338	61.7653	41.1964	32.7901	59.3429	69.6092	0.230253	0.304331	0.487009	44.0647	57.241	-0.377734	0.0708001	0.179258	32.568	41.1984	-0.339232	0.188539	0.550323
Phvul.003G024400		0				35.2	not assigned.unknown	not assigned	Phvul.003G024400	no hits & (original description: no original description)	T	1.66378	20.9347	31.8051	9.35361	1.49449	22.8437	3.93399	5.07083e-23	3.80709e-21	33.5937	19.0304	0.820791	0.0103833	0.0418258	9.35653	31.6259	-1.75729	1.6501e-05	0.0057745
Phvul.003G026400		0	PTHR12210:SF64 - HALOACID DEHALOGENASE-LIKE HYDROLASE (HAD) SUPERFAMILY PROTEIN (1 of 1)			35.2	not assigned.unknown	not assigned	Phvul.003G026400	no hits & (original description: no original description)	T	25.9162	13.4881	15.6607	24.8897	23.5208	14.9927	-0.649834	0.0493207	0.131863	16.9521	12.4293	0.447811	0.1966	0.365864	24.7278	15.8323	0.643843	0.0922161	0.412297
Phvul.003G027200		0				35.2	not assigned.unknown	not assigned	Phvul.003G027200	no hits & (original description: no original description)	T	54.1142	20.4682	9.48502	14.6834	48.8548	23.2987	-1.06786	0.0140041	0.0487144	10.2295	18.9839	-0.890641	0.0507381	0.139692	14.7675	9.62542	0.614435	0.136986	0.48183
Phvul.003G030600		0				35.2	not assigned.unknown	not assigned	Phvul.003G030600	(at1g68440 : 133.0) unknown protein; BEST Arabidopsis thaliana protein match is: unknown protein (TAIR:AT1G25400.2); Has 86 Blast hits to 86 proteins in 29 species: Archae - 0; Bacteria - 6; Metazoa - 27; Fungi - 11; Plants - 24; Viruses - 0; Other Eukaryotes - 18 (source: NCBI BLink). & (reliability: 266.0) & (original description: no original description)	T	70.6453	70.5155	34.3835	25.4236	63.0501	77.2837	0.293646	0.261322	0.44043	36.7939	64.1225	-0.801542	0.00366883	0.0184393	25.1533	34.385	-0.450554	0.177182	0.537076
Phvul.003G031800		0	PTHR33270:SF5 - GB (1 of 2)			35.2	not assigned.unknown	not assigned	Phvul.003G031800	(at1g70780 : 155.0) unknown protein; FUNCTIONS IN: molecular_function unknown; INVOLVED IN: biological_process unknown; LOCATED IN: mitochondrion; EXPRESSED IN: sperm cell, male gametophyte, pollen tube; EXPRESSED DURING: L mature pollen stage, M germinated pollen stage; BEST Arabidopsis thaliana protein match is: unknown protein (TAIR:AT1G23150.1); Has 143 Blast hits to 143 proteins in 17 specie…	T	201.276	127.584	187.463	162.771	182.947	143.774	-0.34759	0.137145	0.282111	202.22	118.44	0.771448	0.00582406	0.0266743	161.053	188.093	-0.223712	0.462021	0.772027
Phvul.003G034500		0				35.2	not assigned.unknown	not assigned	Phvul.003G034500	(at3g25590 : 111.0) unknown protein; Has 149 Blast hits to 140 proteins in 44 species: Archae - 0; Bacteria - 6; Metazoa - 40; Fungi - 6; Plants - 39; Viruses - 0; Other Eukaryotes - 58 (source: NCBI BLink). & (reliability: 222.0) & (original description: no original description)	T	3.04722	5.89119	7.06395	5.5566	2.79942	6.59542	1.23638	0.000170672	0.00113734	7.45668	5.44937	0.454832	0.203488	0.374483	5.52377	7.04067	-0.350476	0.427352	0.75254
Phvul.003G034800		0				35.2	not assigned.unknown	not assigned	Phvul.003G034800	no hits & (original description: no original description)	T	18.6157	21.2543	14.8096	21.1763	17.0116	23.4172	0.460846	0.121837	0.259401	16.0149	19.4869	-0.283358	0.34424	0.528541	21.1738	14.9557	0.501397	0.112375	0.44286
Phvul.003G035300		0	PTHR35735:SF1 - PROTEIN NIM1-INTERACTING 2 (1 of 3)			35.2	not assigned.unknown	not assigned	Phvul.003G035300	no hits & (original description: no original description)	T	0	3.10623	4.17716	29.0115	0.11588	3.63145	4.96997	1.65624e-05	0.000142074	4.64774	2.99737	0.631035	0.28042	0.461444	28.462	4.33543	2.71558	0.000184925	0.0240135
Phvul.003G035401		0				35.2	not assigned.unknown	not assigned	Phvul.003G035401	no hits & (original description: no original description)	T	16.9117	38.7153	15.6582	7.80069	15.6925	43.827	1.4819	5.60977e-05	0.00042598	16.3389	35.9538	-1.13226	0.0145823	0.0542048	7.99151	15.5791	-0.966505	0.178638	0.538287
Phvul.003G041400		0				35.2	not assigned.unknown	not assigned	Phvul.003G041400	no hits & (original description: no original description)	T	4.41205	4.42025	12.5016	10.4483	4.02058	5.11682	0.348085	0.453079	0.627094	13.3821	4.20692	1.66891	7.88869e-05	0.000772916	10.4739	12.5297	-0.258027	0.705918	0.896518
Phvul.003G044900		0				35.2	not assigned.unknown	not assigned	Phvul.003G044900	no hits & (original description: no original description)	T	45.4153	49.397	62.2525	67.6355	40.9519	55.2367	0.431756	0.139527	0.285809	66.7074	45.6197	0.547696	0.0411035	0.119251	67.4746	62.4064	0.112227	0.744951	0.912993
Phvul.003G046600		0	K17402 - small subunit ribosomal protein S23 (MRPS23) (1 of 1)			35.2	not assigned.unknown	not assigned	Phvul.003G046600	(at1g26750 : 153.0) unknown protein; Has 44 Blast hits to 44 proteins in 16 species: Archae - 0; Bacteria - 0; Metazoa - 0; Fungi - 0; Plants - 44; Viruses - 0; Other Eukaryotes - 0 (source: NCBI BLink). & (reliability: 306.0) & (original description: no original description)	T	79.387	84.9469	58.1635	42.3607	72.2466	95.2155	0.39831	0.0664018	0.165318	61.8624	78.4343	-0.342324	0.0984568	0.226533	42.0549	58.0119	-0.464017	0.10003	0.425574
Phvul.003G048500		0	PTHR33270:SF5 - GB (1 of 2)			35.2	not assigned.unknown	not assigned	Phvul.003G048500	(at1g70780 : 130.0) unknown protein; FUNCTIONS IN: molecular_function unknown; INVOLVED IN: biological_process unknown; LOCATED IN: mitochondrion; EXPRESSED IN: sperm cell, male gametophyte, pollen tube; EXPRESSED DURING: L mature pollen stage, M germinated pollen stage; BEST Arabidopsis thaliana protein match is: unknown protein (TAIR:AT1G23150.1); Has 143 Blast hits to 143 proteins in 17 specie…	T	70.7411	90.4164	45.1897	28.1526	65.1705	103.04	0.660971	0.0315181	0.0931243	47.7225	84.5201	-0.823906	0.00628085	0.0283295	28.1289	44.9589	-0.676746	0.141227	0.487284
Phvul.003G048800		0				35.2	not assigned.unknown	not assigned	Phvul.003G048800	no hits & (original description: no original description)	T	34.4944	17.1996	3.59616	4.58743	30.9364	18.3413	-0.754272	0.545584	0.707898	3.98213	15.3585	-1.94227	0.0371748	0.11038	4.69427	3.76966	0.31552	0.75813	0.918636
Phvul.003G054700		0	PF14009 - Domain of unknown function (DUF4228) (DUF4228) (1 of 38)			35.2	not assigned.unknown	not assigned	Phvul.003G054700	(at1g10530 : 127.0) unknown protein; FUNCTIONS IN: molecular_function unknown; INVOLVED IN: N-terminal protein myristoylation; BEST Arabidopsis thaliana protein match is: unknown protein (TAIR:AT1G60010.1); Has 143 Blast hits to 143 proteins in 14 species: Archae - 0; Bacteria - 0; Metazoa - 0; Fungi - 0; Plants - 143; Viruses - 0; Other Eukaryotes - 0 (source: NCBI BLink). & (reliability: 254.0)…	T	14.3892	1.23695	2.31697	2.82052	13.0951	1.45285	-3.17052	1.96064e-12	5.22329e-11	2.64809	1.1884	1.14823	0.121809	0.263832	2.85089	2.43408	0.231756	0.776113	0.927272
Phvul.003G054800		0				35.2	not assigned.unknown	not assigned	Phvul.003G054800	no hits & (original description: no original description)	T	8.25982	9.84033	1.88583	1.36164	7.64627	11.5062	0.590043	0.203175	0.372155	2.11915	9.37051	-2.14275	7.34785e-05	0.00072772	1.46243	1.9884	-0.446654	0.523694	0.808669
Phvul.003G055100		0				35.2	not assigned.unknown	not assigned	Phvul.003G055100	(at1g10522 : 184.0) unknown protein; FUNCTIONS IN: molecular_function unknown; INVOLVED IN: biological_process unknown; LOCATED IN: chloroplast; EXPRESSED IN: 23 plant structures; EXPRESSED DURING: 13 growth stages; Has 24 Blast hits to 24 proteins in 8 species: Archae - 0; Bacteria - 0; Metazoa - 0; Fungi - 0; Plants - 24; Viruses - 0; Other Eukaryotes - 0 (source: NCBI BLink). & (reliability: 3…	T	32.5488	28.2285	10.4148	6.38961	29.6794	31.3977	0.0812379	0.757622	0.861179	11.1084	25.9068	-1.21973	2.85748e-06	4.58149e-05	6.3934	10.4364	-0.706428	0.0527829	0.326631
Phvul.003G055900		0				35.2	not assigned.unknown	not assigned	Phvul.003G055900	(at1g70160 : 870.0) unknown protein; FUNCTIONS IN: molecular_function unknown; INVOLVED IN: biological_process unknown; LOCATED IN: endomembrane system; EXPRESSED IN: 24 plant structures; EXPRESSED DURING: 15 growth stages; BEST Arabidopsis thaliana protein match is: unknown protein (TAIR:AT4G27020.1); Has 108 Blast hits to 108 proteins in 20 species: Archae - 0; Bacteria - 0; Metazoa - 0; Fungi …	T	72.2	67.9046	57.5569	75.547	65.3202	76.1752	0.221814	0.303562	0.486471	61.6271	62.7134	-0.0254207	0.894849	0.943512	74.8781	57.5653	0.37932	0.110273	0.439285
Phvul.003G056200		0	PTHR31358:SF6 - F3I6.9 PROTEIN (1 of 2)			35.2	not assigned.unknown	not assigned	Phvul.003G056200	(at1g70100 : 150.0) unknown protein; FUNCTIONS IN: molecular_function unknown; INVOLVED IN: biological_process unknown; LOCATED IN: cellular_component unknown; EXPRESSED IN: 22 plant structures; EXPRESSED DURING: 13 growth stages; BEST Arabidopsis thaliana protein match is: unknown protein (TAIR:AT1G24160.2); Has 3305 Blast hits to 2533 proteins in 359 species: Archae - 8; Bacteria - 641; Metazoa…	T	12.7259	6.50063	4.87544	5.92417	11.3569	7.41734	-0.614361	0.0500101	0.133171	5.26544	6.07958	-0.208958	0.520468	0.685326	5.87528	4.91113	0.259319	0.470684	0.778261
Phvul.003G058300		0	PF09585 - Conserved hypothetical protein (Lin0512_fam) (Lin0512_fam) (1 of 1)			35.2	not assigned.unknown	not assigned	Phvul.003G058300	(at1g29040 : 220.0) unknown protein; CONTAINS InterPro DOMAIN/s: Conserved hypothetical protein CHP02058 (InterPro:IPR011719); Has 344 Blast hits to 344 proteins in 122 species: Archae - 2; Bacteria - 227; Metazoa - 0; Fungi - 0; Plants - 32; Viruses - 0; Other Eukaryotes - 83 (source: NCBI BLink). & (gnl|cdd|88129 : 153.0) no description available & (reliability: 440.0) & (original description: …	T	55.1136	58.6962	55.858	47.7724	50.3482	65.7479	0.385065	0.102641	0.228994	59.6347	54.1204	0.139685	0.484339	0.655709	47.5352	55.8126	-0.23153	0.491518	0.790918
Phvul.003G059800		0				35.2	not assigned.unknown	not assigned	Phvul.003G059800	no hits & (original description: no original description)	T	10.1151	4.94236	0.363248	0.0314892	9.10651	5.37999	-0.760098	0.0713433	0.174598	0.477512	4.50999	-3.23234	9.86696e-06	0.000131185	0.129237	0.449911	-1.797	0.240127	NA
Phvul.003G067200		0				35.2	not assigned.unknown	not assigned	Phvul.003G067200	no hits & (original description: no original description)	T	17.6299	46.4274	130.513	194.979	16.0207	51.9326	1.69674	9.86925e-13	2.73575e-11	139.33	42.8829	1.70007	7.5649e-12	4.92861e-10	192.683	130.398	0.56326	0.0662667	0.356304
Phvul.003G075300		0				35.2	not assigned.unknown	not assigned	Phvul.003G075300	(at1g57680 : 290.0) FUNCTIONS IN: molecular_function unknown; INVOLVED IN: biological_process unknown; LOCATED IN: endomembrane system; EXPRESSED IN: 24 plant structures; EXPRESSED DURING: 15 growth stages; CONTAINS InterPro DOMAIN/s: Uncharacterised conserved protein UCP031277 (InterPro:IPR016971); Has 35333 Blast hits to 34131 proteins in 2444 species: Archae - 798; Bacteria - 22429; Metazoa - …	T	20.1742	25.4825	10.862	8.29412	18.3594	28.7839	0.648799	0.0220917	0.070265	11.5834	23.6828	-1.03184	0.000107991	0.00100838	8.23792	10.8583	-0.397586	0.304257	0.662448
Phvul.003G075600		0	K09919 - hypothetical protein (K09919) (1 of 1)			35.2	not assigned.unknown	not assigned	Phvul.003G075600	(at2g23390 : 615.0) CONTAINS InterPro DOMAIN/s: Protein of unknown function DUF482 (InterPro:IPR007434), Acyl-CoA N-acyltransferase (InterPro:IPR016181); Has 2165 Blast hits to 2163 proteins in 543 species: Archae - 0; Bacteria - 1044; Metazoa - 0; Fungi - 0; Plants - 33; Viruses - 0; Other Eukaryotes - 1088 (source: NCBI BLink). & (gnl|cdd|32960 : 437.0) no description available & (reliability: …	T	5.83014	1.78309	0.813907	1.41908	5.23003	2.04888	-1.35132	0.000148054	0.0010065	0.896053	1.67924	-0.905915	0.047811	0.133873	1.43549	0.840796	0.772371	0.120231	0.45452
Phvul.003G078900		0				35.2	not assigned.unknown	not assigned	Phvul.003G078900	(at2g16270 : 109.0) unknown protein; FUNCTIONS IN: molecular_function unknown; INVOLVED IN: biological_process unknown; LOCATED IN: chloroplast; EXPRESSED IN: 16 plant structures; EXPRESSED DURING: 9 growth stages; BEST Arabidopsis thaliana protein match is: unknown protein (TAIR:AT1G16630.1); Has 1844 Blast hits to 1256 proteins in 271 species: Archae - 6; Bacteria - 283; Metazoa - 434; Fungi - …	T	25.2721	9.06751	1.08505	0.561904	23.0578	9.82321	-1.23114	4.29921e-05	0.00033627	1.17878	8.22633	-2.80364	8.79785e-17	1.39715e-14	0.575483	1.10139	-0.936419	0.0291678	0.258757
Phvul.003G080200		0	K14557 - U3 small nucleolar RNA-associated protein 6 (UTP6) (1 of 1)			35.2	not assigned.unknown	not assigned	Phvul.003G080200	(at4g28200 : 719.0) FUNCTIONS IN: molecular_function unknown; INVOLVED IN: RNA processing; LOCATED IN: intracellular; EXPRESSED IN: 22 plant structures; EXPRESSED DURING: 13 growth stages; CONTAINS InterPro DOMAIN/s: RNA-processing protein, HAT helix (InterPro:IPR003107), U3 small nucleolar RNA-associated protein 6 (InterPro:IPR013949); Has 492 Blast hits to 480 proteins in 206 species: Archae - …	T	15.8921	16.1221	6.21845	3.2589	14.4511	18.0508	0.320927	0.148858	0.299344	6.55158	14.8932	-1.1828	2.0168e-05	0.000241593	3.24309	6.18357	-0.931509	0.0114196	0.176821
Phvul.003G080900		0	PTHR33355:SF5 - F12F1.23 PROTEIN (1 of 2)			35.2	not assigned.unknown	not assigned	Phvul.003G080900	(at1g11915 : 365.0) unknown protein; FUNCTIONS IN: molecular_function unknown; INVOLVED IN: biological_process unknown; LOCATED IN: endomembrane system; EXPRESSED IN: root; BEST Arabidopsis thaliana protein match is: unknown protein (TAIR:AT3G17350.1); Has 261 Blast hits to 261 proteins in 13 species: Archae - 0; Bacteria - 0; Metazoa - 0; Fungi - 0; Plants - 261; Viruses - 0; Other Eukaryotes - …	T	5.84412	7.57995	3.77622	1.95798	5.3665	8.47788	0.65975	0.0315921	0.0932732	4.00129	7.00763	-0.803353	0.0237732	0.0790986	1.99923	3.78206	-0.922778	0.113729	0.445332
Phvul.003G081900		0				35.2	not assigned.unknown	not assigned	Phvul.003G081900	(at4g22190 : 174.0) unknown protein; Has 283 Blast hits to 154 proteins in 44 species: Archae - 0; Bacteria - 2; Metazoa - 24; Fungi - 12; Plants - 48; Viruses - 0; Other Eukaryotes - 197 (source: NCBI BLink). & (reliability: 348.0) & (original description: no original description)	T	2.24791	5.6975	5.40079	2.52339	2.02517	6.50655	1.68417	0.000128255	0.000888805	5.82118	5.30954	0.130809	0.778973	0.871803	2.56019	5.43859	-1.08679	0.0408095	0.29441
Phvul.003G084900		0				35.2	not assigned.unknown	not assigned	Phvul.003G084900	no hits & (original description: no original description)	T	7.56272	0.033706	0	0.213741	6.99657	0.105211	-6.05005	1.10116e-13	3.38983e-12	0.0886898	0.0861507	0.0354272	0.987072	NA	0.299436	0.0828149	1.85404	0.275326	NA
Phvul.003G085500		0	PF05421 - Protein of unknown function (DUF751) (DUF751) (1 of 1)			35.2	not assigned.unknown	not assigned	Phvul.003G085500	(at4g16410 : 139.0) unknown protein; CONTAINS InterPro DOMAIN/s: Protein of unknown function DUF751 (InterPro:IPR008470); Has 30201 Blast hits to 17322 proteins in 780 species: Archae - 12; Bacteria - 1396; Metazoa - 17338; Fungi - 3422; Plants - 5037; Viruses - 0; Other Eukaryotes - 2996 (source: NCBI BLink). & (reliability: 278.0) & (original description: no original description)	T	13.3134	33.9458	12.3085	5.14107	12.1938	37.864	1.6347	2.24196e-09	3.96858e-08	13.0801	31.2962	-1.25578	1.03536e-06	1.87167e-05	5.19525	12.3083	-1.24547	0.00295351	0.0991565
Phvul.003G090400		0				35.2	not assigned.unknown	not assigned	Phvul.003G090400	(at2g02410 : 300.0) unknown protein; FUNCTIONS IN: molecular_function unknown; INVOLVED IN: biological_process unknown; EXPRESSED IN: 21 plant structures; EXPRESSED DURING: 13 growth stages; CONTAINS InterPro DOMAIN/s: Protein of unknown function DUF901 (InterPro:IPR010298). & (gnl|cdd|69511 : 150.0) no description available & (reliability: 600.0) & (original description: no original description)	T	25.7761	24.0252	10.7304	8.56675	23.8231	26.1122	0.132226	0.682216	0.81192	11.3371	21.8497	-0.944508	0.0126612	0.0488339	8.58032	10.6956	-0.318787	0.512125	0.802326
Phvul.003G091400		0				35.2	not assigned.unknown	not assigned	Phvul.003G091400	no hits & (original description: no original description)	T	11.0457	0.527644	0	1.37131	10.0205	0.655332	-3.9339	1.17819e-10	2.48177e-09	0.114697	0.538906	-2.23725	0.179714	0.344542	1.45334	0.107099	3.76831	0.00879777	0.157999
Phvul.003G097003		0				35.2	not assigned.unknown	not assigned	Phvul.003G097003	(at3g06890 : 91.7) unknown protein; Has 91 Blast hits to 91 proteins in 12 species: Archae - 0; Bacteria - 0; Metazoa - 0; Fungi - 0; Plants - 91; Viruses - 0; Other Eukaryotes - 0 (source: NCBI BLink). & (reliability: 183.4) & (original description: no original description)	T	92.2492	122.802	97.6136	87.1705	84.8604	137.008	0.69111	0.00973467	0.0364574	104.284	113.041	-0.116512	0.523242	0.687356	86.5649	97.5581	-0.172577	0.498944	0.795488
Phvul.003G098700		0	PF15365 - Proline-rich nuclear receptor coactivator (PNRC) (1 of 5)			35.2	not assigned.unknown	not assigned	Phvul.003G098700	no hits & (original description: no original description)	T	107.078	118.89	146.926	366.084	95.377	129.911	0.445781	0.10857	0.238664	159.278	107.958	0.560946	0.0863857	0.207089	361.294	147.832	1.28928	0.00183411	0.0777244
Phvul.003G098800		0				35.2	not assigned.unknown	not assigned	Phvul.003G098800	(at4g15545 : 315.0) unknown protein; BEST Arabidopsis thaliana protein match is: unknown protein (TAIR:AT1G16520.1); Has 30201 Blast hits to 17322 proteins in 780 species: Archae - 12; Bacteria - 1396; Metazoa - 17338; Fungi - 3422; Plants - 5037; Viruses - 0; Other Eukaryotes - 2996 (source: NCBI BLink). & (reliability: 630.0) & (original description: no original description)	T	12.1166	24.4467	31.147	27.3439	10.9449	27.8697	1.34857	3.52066e-06	3.50457e-05	33.475	22.7987	0.553379	0.0457306	0.129667	27.1291	31.2204	-0.202792	0.471688	0.77899
Phvul.003G101000		0				35.2	not assigned.unknown	not assigned	Phvul.003G101000	(at4g15563 : 131.0) unknown protein; Has 36 Blast hits to 36 proteins in 12 species: Archae - 0; Bacteria - 0; Metazoa - 0; Fungi - 0; Plants - 36; Viruses - 0; Other Eukaryotes - 0 (source: NCBI BLink). & (reliability: 262.0) & (original description: no original description)	T	19.3507	18.1259	24.1888	26.155	17.4786	20.0905	0.200882	0.410927	0.588584	26.1383	16.6423	0.650447	0.0176142	0.062918	25.9338	24.3151	0.093204	0.776828	0.927501
Phvul.003G101400		0	PTHR24015:SF846 - ADENYLYL CYCLASE (1 of 1)			35.2	not assigned.unknown	not assigned	Phvul.003G101400	(at4g15640 : 417.0) unknown protein; BEST Arabidopsis thaliana protein match is: unknown protein (TAIR:AT3G21465.1); Has 38 Blast hits to 38 proteins in 14 species: Archae - 0; Bacteria - 0; Metazoa - 0; Fungi - 0; Plants - 38; Viruses - 0; Other Eukaryotes - 0 (source: NCBI BLink). & (reliability: 834.0) & (original description: no original description)	T	67.2231	76.0297	37.2319	24.196	61.1826	85.8283	0.488361	0.0473825	0.127852	39.1993	70.5618	-0.847555	0.00133574	0.00813899	24.1048	36.9616	-0.616736	0.161825	0.517775
Phvul.003G108300		0				35.2	not assigned.unknown	not assigned	Phvul.003G108300	(at4g16060 : 325.0) unknown protein; FUNCTIONS IN: molecular_function unknown; INVOLVED IN: biological_process unknown; LOCATED IN: chloroplast, chloroplast stroma; EXPRESSED IN: 22 plant structures; EXPRESSED DURING: 13 growth stages; Has 42 Blast hits to 42 proteins in 16 species: Archae - 0; Bacteria - 2; Metazoa - 0; Fungi - 0; Plants - 33; Viruses - 0; Other Eukaryotes - 7 (source: NCBI BLin…	T	16.7548	11.1925	4.84819	1.60188	15.1232	12.1902	-0.311342	0.287652	0.470546	5.23575	10.1759	-0.957792	0.00733084	0.0320288	1.65507	4.89729	-1.56518	0.00478719	0.119276
Phvul.003G110300		0				35.2	not assigned.unknown	not assigned	Phvul.003G110300	no hits & (original description: no original description)	T	96.9219	211.693	249.654	328.049	86.8918	236.023	1.44164	9.26939e-11	1.98393e-09	269.116	194.84	0.465732	0.0437723	0.125547	322.575	250.426	0.3653	0.394246	0.73161
Phvul.003G110900		0	PTHR21726:SF29 - F1O19.10 PROTEIN (1 of 4)			35.2	not assigned.unknown	not assigned	Phvul.003G110900	(at5g26910 : 253.0) unknown protein; FUNCTIONS IN: molecular_function unknown; INVOLVED IN: biological_process unknown; LOCATED IN: mitochondrion; EXPRESSED IN: 22 plant structures; EXPRESSED DURING: 13 growth stages; BEST Arabidopsis thaliana protein match is: unknown protein (TAIR:AT3G58650.1). & (reliability: 506.0) & (original description: no original description)	T	4.39439	2.0176	0.507926	0.145543	3.91444	2.1809	-0.844349	0.0215924	0.0689335	0.55883	1.82851	-1.70842	0.000159124	0.00139848	0.162134	0.523037	-1.69567	0.0096535	0.165958
Phvul.003G112900		0				35.2	not assigned.unknown	not assigned	Phvul.003G112900	no hits & (original description: no original description)	T	27.5436	51.4471	61.3571	63.5461	25.4066	56.8163	1.16111	0.000226377	0.00145277	65.1458	46.9268	0.473786	0.0934279	0.218368	63.2492	61.1848	0.0471707	0.894301	0.965912
Phvul.003G113300		0				35.2	not assigned.unknown	not assigned	Phvul.003G113300	no hits & (original description: no original description)	T	70.9804	234.315	384.468	281.783	64.4567	260.26	2.01357	5.82883e-15	2.06816e-13	412.494	214.503	0.943195	4.68308e-05	0.00049557	279.655	384.874	-0.460643	0.110997	0.440844
Phvul.003G114700		0	3.2.1.8 - Endo-1,4-beta-xylanase (1 of 9)			35.2	not assigned.unknown	not assigned	Phvul.003G114700	(original description: no original description)	T	8.63793	20.3616	22.3157	11.108	7.85317	22.5261	1.52018	1.75069e-08	2.71404e-07	23.6193	18.7027	0.337435	0.288333	0.469663	11.0647	22.2158	-1.00596	0.00637125	0.136301
Phvul.003G115600		0	PTHR31515:SF0 - TRANSMEMBRANE PROTEIN (1 of 1)			35.2	not assigned.unknown	not assigned	Phvul.003G115600	(at4g16180 : 1212.0) unknown protein; FUNCTIONS IN: molecular_function unknown; INVOLVED IN: biological_process unknown; LOCATED IN: plasma membrane; BEST Arabidopsis thaliana protein match is: unknown protein (TAIR:AT3G28720.1); Has 5 Blast hits to 5 proteins in 3 species: Archae - 0; Bacteria - 0; Metazoa - 0; Fungi - 0; Plants - 4; Viruses - 0; Other Eukaryotes - 1 (source: NCBI BLink). & (rel…	T	18.2079	19.5196	18.8593	16.3844	16.5092	21.8778	0.406246	0.0545243	0.14258	20.0737	18.0151	0.156093	0.418661	0.598784	16.1849	18.814	-0.217127	0.462049	0.772027
Phvul.003G116800		0	PTHR34188:SF1 - T6A9.7 PROTEIN (1 of 3)			35.2	not assigned.unknown	not assigned	Phvul.003G116800	no hits & (original description: no original description)	T	22.5392	10.8541	2.7309	2.99656	19.9866	11.6994	-0.772837	0.0512725	0.1359	2.94809	9.78786	-1.72766	8.89999e-05	0.000855506	3.01464	2.77276	0.121703	0.818566	0.941678
Phvul.003G119500		0	PF13947//PF14380 - Wall-associated receptor kinase galacturonan-binding (GUB_WAK_bind) // Wall-associated receptor kinase C-terminal (WAK_assoc) (1 of 4)			35.2	not assigned.unknown	not assigned	Phvul.003G119500	(at3g17350 : 320.0) unknown protein; FUNCTIONS IN: molecular_function unknown; INVOLVED IN: biological_process unknown; LOCATED IN: endomembrane system; EXPRESSED IN: 19 plant structures; EXPRESSED DURING: 13 growth stages; BEST Arabidopsis thaliana protein match is: unknown protein (TAIR:AT5G50290.1); Has 203 Blast hits to 203 proteins in 13 species: Archae - 0; Bacteria - 0; Metazoa - 0; Fungi …	T	2.16158	3.59707	0.56445	0.411498	2.01989	3.85804	0.933109	0.0765114	0.18411	0.63573	3.24155	-2.33591	0.000438742	0.00326176	0.463323	0.603795	-0.385963	0.707906	0.897487
Phvul.003G123000		0	PTHR11780//PTHR11780:SF8 - NADH-UBIQUINONE OXIDOREDUCTASE FLAVOPROTEIN 1 NDUFV1 // SUBFAMILY NOT NAMED (1 of 1)			35.2	not assigned.unknown	not assigned	Phvul.003G123000	(at1g48300 : 90.9) unknown protein; FUNCTIONS IN: molecular_function unknown; INVOLVED IN: biological_process unknown; LOCATED IN: endomembrane system; EXPRESSED IN: 24 plant structures; EXPRESSED DURING: 15 growth stages; Has 96 Blast hits to 87 proteins in 37 species: Archae - 0; Bacteria - 2; Metazoa - 12; Fungi - 2; Plants - 65; Viruses - 0; Other Eukaryotes - 15 (source: NCBI BLink). & (reli…	T	58.5922	49.8566	46.9766	98.329	53.2617	54.7346	0.0393022	0.862666	0.923749	50.8974	45.5323	0.160501	0.61593	0.757874	97.0213	47.2651	1.03762	0.00993026	0.167508
Phvul.003G123200		0				35.2	not assigned.unknown	not assigned	Phvul.003G123200	no hits & (original description: no original description)	T	9.28577	8.89573	5.84166	3.68174	8.36354	9.83221	0.233352	0.50111	0.67078	6.37936	8.13704	-0.354068	0.369987	0.552997	3.70848	5.93207	-0.675676	0.149686	0.500023
Phvul.003G124400		0	PTHR33181:SF10 - GENOMIC DNA, CHROMOSOME 3, P1 CLONE: MKP6 (1 of 2)			35.2	not assigned.unknown	not assigned	Phvul.003G124400	no hits & (original description: no original description)	T	26.6162	12.9842	6.81151	5.95348	23.7569	14.853	-0.677014	0.112456	0.244847	7.51868	12.1107	-0.69259	0.153838	0.311021	6.13149	7.00799	-0.195701	0.74501	0.912993
Phvul.003G125501		0				35.2	not assigned.unknown	not assigned	Phvul.003G125501	(at4g22000 : 133.0) unknown protein; Has 30201 Blast hits to 17322 proteins in 780 species: Archae - 12; Bacteria - 1396; Metazoa - 17338; Fungi - 3422; Plants - 5037; Viruses - 0; Other Eukaryotes - 2996 (source: NCBI BLink). & (reliability: 266.0) & (original description: no original description)	T	40.1361	28.4237	9.17159	4.65692	36.8416	31.2003	-0.239937	0.422927	0.6001	9.63993	25.9731	-1.42379	0.000457771	0.00337252	4.71865	9.1541	-0.957474	0.0685292	0.362243
Phvul.003G128400		0				35.2	not assigned.unknown	not assigned	Phvul.003G128400	no hits & (original description: no original description)	T	2.27959	43.1165	27.1011	43.2349	2.07867	49.4113	4.57121	7.40811e-26	6.77192e-24	29.1296	40.166	-0.464097	0.215889	0.388608	42.7916	27.196	0.654223	0.046758	0.311323
Phvul.003G129500		0	K18587 - ubiquinone biosynthesis protein COQ9 (COQ9) (1 of 1)			35.2	not assigned.unknown	not assigned	Phvul.003G129500	(at1g19140 : 314.0) FUNCTIONS IN: molecular_function unknown; INVOLVED IN: ubiquinone biosynthetic process; LOCATED IN: mitochondrion; EXPRESSED IN: 24 plant structures; EXPRESSED DURING: 15 growth stages; CONTAINS InterPro DOMAIN/s: COQ9 (InterPro:IPR013718), Ubiquinone biosynthesis protein COQ9 (InterPro:IPR012762); Has 35333 Blast hits to 34131 proteins in 2444 species: Archae - 798; Bacteria …	T	27.8446	42.6032	43.1604	46.6461	25.1817	47.7503	0.923195	6.32125e-05	0.000473846	46.1321	39.2804	0.231741	0.281751	0.462444	46.2174	43.1513	0.0988126	0.725441	0.904606
Phvul.003G129600		0	K09705 - hypothetical protein (K09705) (1 of 1)			35.2	not assigned.unknown	not assigned	Phvul.003G129600	(at1g19130 : 257.0) CONTAINS InterPro DOMAIN/s: Protein of unknown function DUF985 (InterPro:IPR009327), RmlC-like jelly roll fold (InterPro:IPR014710); Has 1465 Blast hits to 1465 proteins in 584 species: Archae - 10; Bacteria - 1038; Metazoa - 19; Fungi - 43; Plants - 51; Viruses - 0; Other Eukaryotes - 304 (source: NCBI BLink). & (gnl|cdd|87031 : 160.0) no description available & (reliability:…	T	25.9685	40.1658	59.6064	50.2529	23.5181	45.604	0.955507	0.000353727	0.00214801	63.6386	37.4224	0.765628	0.00177488	0.0102392	50.011	59.5652	-0.2524	0.431582	0.754467
Phvul.003G130200		0	PTHR32378:SF9 - KERATIN-ASSOCIATED PROTEIN 29-1 (1 of 1)			35.2	not assigned.unknown	not assigned	Phvul.003G130200	(at5g20635 : 97.1) FUNCTIONS IN: molecular_function unknown; INVOLVED IN: biological_process unknown; LOCATED IN: keratin filament, chloroplast; CONTAINS InterPro DOMAIN/s: Keratin, high sulphur B2 protein (InterPro:IPR002494); Has 6153 Blast hits to 2882 proteins in 265 species: Archae - 6; Bacteria - 47; Metazoa - 4777; Fungi - 68; Plants - 187; Viruses - 30; Other Eukaryotes - 1038 (source: NC…	T	20.5869	22.1801	8.16634	5.52464	18.8241	24.6589	0.389567	0.129652	0.270981	8.65954	20.3541	-1.2303	5.63189e-05	0.000580658	5.55017	8.16162	-0.556805	0.19505	0.556227
Phvul.003G130700		0				35.2	not assigned.unknown	not assigned	Phvul.003G130700	(at5g21940 : 81.3) unknown protein; BEST Arabidopsis thaliana protein match is: unknown protein (TAIR:AT3G43850.1); Has 30201 Blast hits to 17322 proteins in 780 species: Archae - 12; Bacteria - 1396; Metazoa - 17338; Fungi - 3422; Plants - 5037; Viruses - 0; Other Eukaryotes - 2996 (source: NCBI BLink). & (reliability: 162.6) & (original description: no original description)	T	44.9315	13.116	10.1642	12.2937	40.2704	14.5176	-1.47187	1.78654e-06	1.88491e-05	10.7642	11.9712	-0.15154	0.690398	0.812142	12.2268	10.1482	0.267161	0.49506	0.792824
Phvul.003G130800		0				35.2	not assigned.unknown	not assigned	Phvul.003G130800	(at5g13620 : 166.0) unknown protein; BEST Arabidopsis thaliana protein match is: unknown protein (TAIR:AT1G49290.1); Has 1807 Blast hits to 1807 proteins in 277 species: Archae - 0; Bacteria - 0; Metazoa - 736; Fungi - 347; Plants - 385; Viruses - 0; Other Eukaryotes - 339 (source: NCBI BLink). & (reliability: 332.0) & (original description: no original description)	T	4.85428	0.528444	0	0	4.44978	0.593329	-2.90968	1.47134e-05	0.00012763	0.0492085	0.505497	-3.36278	0.0207484	0.0710284	0.0495072	0.0459489	0.1081	0.960233	NA
Phvul.003G131200		0	K15082 - DNA repair protein RAD7 (RAD7) (1 of 2)			35.2	not assigned.unknown	not assigned	Phvul.003G131200	(at2g06040 : 470.0) CONTAINS InterPro DOMAIN/s: Leucine-rich repeat, cysteine-containing subtype (InterPro:IPR006553); BEST Arabidopsis thaliana protein match is: RNI-like superfamily protein (TAIR:AT5G21900.1); Has 5028 Blast hits to 2547 proteins in 240 species: Archae - 0; Bacteria - 125; Metazoa - 2326; Fungi - 765; Plants - 1373; Viruses - 0; Other Eukaryotes - 439 (source: NCBI BLink). & (g…	T	10.7928	15.2737	13.6592	9.21852	9.7551	17.0231	0.803294	0.000324285	0.00198483	14.5402	14.0503	0.0496182	0.808967	0.891712	9.15991	13.631	-0.573504	0.0389769	0.289859
Phvul.003G133400		0	KOG2895 - Uncharacterized conserved protein (1 of 2)			35.2	not assigned.unknown	not assigned	Phvul.003G133400	(at5g35460 : 544.0) unknown protein; CONTAINS InterPro DOMAIN/s: Protein of unknown function DUF2838 (InterPro:IPR021261); Has 1807 Blast hits to 1807 proteins in 277 species: Archae - 0; Bacteria - 0; Metazoa - 736; Fungi - 347; Plants - 385; Viruses - 0; Other Eukaryotes - 339 (source: NCBI BLink). & (gnl|cdd|38106 : 399.0) no description available & (reliability: 1088.0) & (original descriptio…	T	3.51505	2.43761	0.969773	0.695854	3.2558	2.6693	-0.287168	0.524891	0.690571	1.05847	2.23922	-1.07879	0.174063	0.337483	0.732358	0.998572	-0.447978	0.629347	0.861679
Phvul.003G134300		0	PTHR31115:SF3 - EXPRESSED PROTEIN (1 of 2)			35.2	not assigned.unknown	not assigned	Phvul.003G134300	(at2g19390 : 823.0) unknown protein; BEST Arabidopsis thaliana protein match is: unknown protein (TAIR:AT4G29790.1); Has 203 Blast hits to 188 proteins in 60 species: Archae - 0; Bacteria - 11; Metazoa - 24; Fungi - 34; Plants - 93; Viruses - 0; Other Eukaryotes - 41 (source: NCBI BLink). & (reliability: 1646.0) & (original description: no original description)	T	2.58916	1.22998	1.28884	1.69544	2.32376	1.36867	-0.763743	0.0111898	0.0408273	1.4078	1.13297	0.310643	0.382882	0.565616	1.67833	1.30654	0.362833	0.446675	0.762944
Phvul.003G136600		0	PF05553//PF14364 - Cotton fibre expressed protein (DUF761) // Domain of unknown function (DUF4408) (DUF4408) (1 of 5)			35.2	not assigned.unknown	not assigned	Phvul.003G136600	no hits & (original description: no original description)	T	2.05944	2.6615	4.11946	9.29268	1.8823	3.02116	0.68304	0.162189	0.317978	4.5314	2.47295	0.869541	0.0687267	0.175152	9.21187	4.19982	1.1347	0.0173922	0.211607
Phvul.003G136800		0	KOG4452 - Predicted membrane protein (1 of 1)			35.2	not assigned.unknown	not assigned	Phvul.003G136800	no hits & (original description: no original description)	T	815.215	844.479	855.509	744.984	747.145	945.211	0.339257	0.146061	0.295222	912.137	778.763	0.228026	0.185638	0.352247	739.958	853.811	-0.20647	0.499724	0.795881
Phvul.003G137400		0				35.2	not assigned.unknown	not assigned	Phvul.003G137400	no hits & (original description: no original description)	T	5.0308	1.70326	16.2186	89.7818	4.71925	2.08185	-1.17901	0.133293	0.276317	18.1038	1.67534	3.42576	4.9155e-06	7.32775e-05	88.3765	16.6177	2.41201	0.000248625	0.0298452
Phvul.003G137532		0				35.2	not assigned.unknown	not assigned	Phvul.003G137532	no hits & (original description: no original description)	T	74.8734	72.9383	32.205	24.0497	67.7502	82.3736	0.282019	0.285464	0.467798	34.0908	67.9138	-0.992797	0.00357948	0.0180696	23.9365	32.121	-0.425472	0.277756	0.641542
Phvul.003G139400		0				35.2	not assigned.unknown	not assigned	Phvul.003G139400	no hits & (original description: no original description)	T	3.01545	18.1987	4.6318	1.06442	2.76835	20.0538	2.85671	3.22081e-07	3.95987e-06	4.95787	16.6612	-1.739	8.09762e-05	0.000791014	1.19808	4.70107	-1.96874	0.00944391	0.16376
Phvul.003G141600		0				35.2	not assigned.unknown	not assigned	Phvul.003G141600	no hits & (original description: no original description)	T	25.5694	37.6637	40.0505	50.2851	23.0245	41.8529	0.86217	0.00162198	0.00807451	43.1337	34.5984	0.317627	0.247913	0.424902	49.9792	40.2236	0.312996	0.35267	0.701821
Phvul.003G143266		0				35.2	not assigned.unknown	not assigned	Phvul.003G143266	no hits & (original description: no original description)	T	2.57933	7.09681	47.4513	37.1832	2.46968	8.06312	1.70709	0.00381388	0.0166287	50.3083	6.65871	2.91925	2.53071e-19	6.3596e-17	37.148	47.3564	-0.352035	0.326729	0.681343
Phvul.003G143600		0				35.2	not assigned.unknown	not assigned	Phvul.003G143600	no hits & (original description: no original description)	T	20.951	28.33	43.9625	50.4599	19.4471	30.8744	0.666731	0.0452027	0.123233	47.4239	25.7579	0.880691	0.00338119	0.0172707	50.2026	44.152	0.185258	0.577988	0.838996
Phvul.003G150500		0				35.2	not assigned.unknown	not assigned	Phvul.003G150500	(at4g28025 : 107.0) unknown protein. & (reliability: 214.0) & (original description: no original description)	T	56.9934	38.3667	24.2185	32.6967	51.6982	42.7764	-0.273282	0.216073	0.387927	26.1831	35.36	-0.435068	0.0872258	0.208409	32.5146	24.4048	0.414826	0.159181	0.514096
Phvul.003G150600		0				35.2	not assigned.unknown	not assigned	Phvul.003G150600	no hits & (original description: no original description)	T	15.3616	5.6656	4.9998	9.54621	13.7205	6.34044	-1.11354	0.000710695	0.00397226	5.40384	5.22918	0.0462088	0.899364	0.946072	9.46818	5.05489	0.906062	0.0461185	0.309259
Phvul.003G151500		0				35.2	not assigned.unknown	not assigned	Phvul.003G151500	no hits & (original description: no original description)	T	3.46409	8.23256	59.3925	111.921	3.2962	9.54085	1.53358	0.00228578	0.0108126	63.8988	7.79745	3.03282	4.0939e-19	9.553e-17	110.483	59.5646	0.891418	0.00725811	0.144511
Phvul.003G152200		0				35.2	not assigned.unknown	not assigned	Phvul.003G152200	no hits & (original description: no original description)	T	11.6385	49.9987	282.727	135.311	10.6981	56.0673	2.38989	1.27613e-18	6.40742e-17	306.315	46.112	2.73148	4.15153e-16	5.93357e-14	134.072	284.171	-1.08359	0.00492459	0.120758
Phvul.003G153500		0				35.2	not assigned.unknown	not assigned	Phvul.003G153500	(at2g39440 : 123.0) CONTAINS InterPro DOMAIN/s: Ribonuclease H2, subunit C (InterPro:IPR013924); Has 30201 Blast hits to 17322 proteins in 780 species: Archae - 12; Bacteria - 1396; Metazoa - 17338; Fungi - 3422; Plants - 5037; Viruses - 0; Other Eukaryotes - 2996 (source: NCBI BLink). & (gnl|cdd|87578 : 111.0) no description available & (reliability: 246.0) & (original description: no original d…	T	29.0901	20.4324	8.51146	5.75944	26.9052	22.795	-0.239189	0.452592	0.626674	9.12078	18.8753	-1.04575	0.00120937	0.00751721	5.8751	8.57902	-0.546503	0.474916	0.780044
Phvul.003G155300		0				35.2	not assigned.unknown	not assigned	Phvul.003G155300	(at5g57910 : 86.3) unknown protein; BEST Arabidopsis thaliana protein match is: unknown protein (TAIR:AT4G30630.1); Has 30201 Blast hits to 17322 proteins in 780 species: Archae - 12; Bacteria - 1396; Metazoa - 17338; Fungi - 3422; Plants - 5037; Viruses - 0; Other Eukaryotes - 2996 (source: NCBI BLink). & (reliability: 172.6) & (original description: no original description)	T	55.2605	45.2221	52.5426	62.3807	49.6976	50.6181	0.0265306	0.902827	0.946952	56.2274	41.7019	0.430889	0.0362917	0.108415	61.7532	52.558	0.232544	0.368418	0.713869
Phvul.003G160900		0				35.2	not assigned.unknown	not assigned	Phvul.003G160900	(at1g52720 : 83.2) unknown protein; BEST Arabidopsis thaliana protein match is: unknown protein (TAIR:AT3G15630.1); Has 61 Blast hits to 61 proteins in 13 species: Archae - 0; Bacteria - 0; Metazoa - 0; Fungi - 0; Plants - 61; Viruses - 0; Other Eukaryotes - 0 (source: NCBI BLink). & (reliability: 166.4) & (original description: no original description)	T	214.803	91.183	27.7741	22.1417	192.795	99.3203	-0.956925	0.00791674	0.0307004	29.7853	82.3474	-1.46699	0.000106018	0.000993208	21.8998	27.8612	-0.346706	0.428947	0.753337
Phvul.003G163500		0	PTHR31134:SF1 - TRANSMEMBRANE PROTEIN 128 (1 of 1)			35.2	not assigned.unknown	not assigned	Phvul.003G163500	(at5g20120 : 209.0) unknown protein; Has 54 Blast hits to 54 proteins in 26 species: Archae - 0; Bacteria - 0; Metazoa - 18; Fungi - 0; Plants - 18; Viruses - 0; Other Eukaryotes - 18 (source: NCBI BLink). & (reliability: 418.0) & (original description: no original description)	T	7.29317	9.68184	12.7743	14.9059	6.57661	11.0266	0.745789	0.042852	0.118347	13.7526	9.06126	0.600322	0.0476433	0.133643	14.8147	12.8443	0.205513	0.55772	0.827773
Phvul.003G164400		0	PF11317 - Protein of unknown function (DUF3119) (DUF3119) (1 of 1)			35.2	not assigned.unknown	not assigned	Phvul.003G164400	no hits & (original description: no original description)	T	38.7338	19.6015	9.4679	6.32308	34.8986	21.711	-0.684781	0.00451752	0.0191766	10.1304	17.9719	-0.825614	0.00236888	0.0129381	6.32414	9.50034	-0.588435	0.0932008	0.413921
Phvul.003G165200		0				35.2	not assigned.unknown	not assigned	Phvul.003G165200	no hits & (original description: no original description)	T	17.4908	1.49756	0.496533	0.829288	15.9507	1.83704	-3.11716	2.73953e-07	3.42263e-06	0.641587	1.50685	-1.23346	0.235882	0.411516	0.926062	0.60091	0.630215	0.571671	0.835569
Phvul.003G165400		0	PF13259 - Protein of unknown function (DUF4050) (DUF4050) (1 of 7)			35.2	not assigned.unknown	not assigned	Phvul.003G165400	(at5g25360 : 157.0) unknown protein; FUNCTIONS IN: molecular_function unknown; INVOLVED IN: biological_process unknown; LOCATED IN: cellular_component unknown; EXPRESSED IN: 23 plant structures; EXPRESSED DURING: 15 growth stages; BEST Arabidopsis thaliana protein match is: unknown protein (TAIR:AT4G32342.1). & (reliability: 314.0) & (original description: no original description)	T	30.8185	37.7361	30.3725	38.8804	28.0449	41.7679	0.574618	0.0121032	0.0433781	32.6171	34.597	-0.0853136	0.716363	0.82992	38.6158	30.4583	0.342539	0.211015	0.574703
Phvul.003G168900		0	K11138 - telomere-associated protein RIF1 (RIF1) (1 of 1)			35.2	not assigned.unknown	not assigned	Phvul.003G168900	no hits & (original description: no original description)	T	3.12228	1.29869	1.31451	0.744581	2.80885	1.45206	-0.951725	0.00352891	0.0155764	1.40416	1.19666	0.232463	0.485004	0.656086	0.749725	1.31989	-0.81544	0.0397616	0.291533
Phvul.003G170800		0				35.2	not assigned.unknown	not assigned	Phvul.003G170800	no hits & (original description: no original description)	T	15.9595	7.40433	3.47654	6.02028	14.281	8.23033	-0.795037	0.00406133	0.0175196	3.77826	6.7981	-0.849455	0.00752932	0.0327091	5.97313	3.52165	0.763518	0.0594505	0.342297
Phvul.003G171100		0	3.4.22.69 - SARS coronavirus main proteinase / Severe acute respiratory syndrome coronavirus main protease (1 of 6)			35.2	not assigned.unknown	not assigned	Phvul.003G171100	no hits & (original description: no original description)	T	290.839	259.128	101.25	65.2284	265.3	287.885	0.117873	0.592702	0.744014	106.074	237.985	-1.16519	2.73641e-05	0.000312881	64.7406	100.29	-0.631535	0.0977366	0.42181
Phvul.003G172000		0				35.2	not assigned.unknown	not assigned	Phvul.003G172000	no hits & (original description: no original description)	T	285.639	108.825	44.7974	24.9619	259.676	120.019	-1.11348	1.93798e-07	2.4981e-06	47.5085	99.588	-1.06696	3.02497e-06	4.80715e-05	24.8868	44.6391	-0.842819	0.0269048	0.251473
Phvul.003G172900		0				35.2	not assigned.unknown	not assigned	Phvul.003G172900	(at2g12462 : 116.0) BEST Arabidopsis thaliana protein match is: Sterile alpha motif (SAM) domain-containing protein (TAIR:AT1G15760.1); Has 35333 Blast hits to 34131 proteins in 2444 species: Archae - 798; Bacteria - 22429; Metazoa - 974; Fungi - 991; Plants - 531; Viruses - 0; Other Eukaryotes - 9610 (source: NCBI BLink). & (reliability: 232.0) & (original description: no original description)	T	2.08766	4.88434	1.5042	0.792215	1.93626	5.45665	1.49488	0.00113304	0.00595746	1.67057	4.48658	-1.43016	0.0106401	0.0426405	0.837547	1.55567	-0.892374	0.210723	0.574576
Phvul.003G173200		0	PTHR31414:SF1 - TRANSMEMBRANE PROTEIN DDB_G0292058 (1 of 3)			35.2	not assigned.unknown	not assigned	Phvul.003G173200	(at2g12400 : 397.0) unknown protein; FUNCTIONS IN: molecular_function unknown; INVOLVED IN: biological_process unknown; LOCATED IN: endomembrane system; EXPRESSED IN: 25 plant structures; EXPRESSED DURING: 13 growth stages; BEST Arabidopsis thaliana protein match is: unknown protein (TAIR:AT2G25270.1); Has 177 Blast hits to 172 proteins in 23 species: Archae - 0; Bacteria - 2; Metazoa - 3; Fungi …	T	11.1758	12.8131	5.18809	5.55169	10.1546	14.1455	0.478158	0.0424101	0.117465	5.48358	11.7328	-1.09563	0.000605074	0.00423443	5.49858	5.16929	0.0890252	0.835396	0.947041
Phvul.003G174200		0				35.2	not assigned.unknown	not assigned	Phvul.003G174200	no hits & (original description: no original description)	T	2292.64	2994.77	1491.27	1051.78	2105.51	3284.25	0.641395	0.0197728	0.0641962	1570.69	2731	-0.797948	0.00178805	0.0102917	1044.23	1480	-0.503174	0.145176	0.493978
Phvul.003G174400		0				35.2	not assigned.unknown	not assigned	Phvul.003G174400	no hits & (original description: no original description)	T	36.1601	14.2255	1.60155	1.60076	32.628	15.5127	-1.07283	1.25636e-05	0.000111115	1.71214	12.9484	-2.9127	2.29678e-13	2.00468e-11	1.60965	1.6165	-0.00805324	0.988052	0.996646
Phvul.003G174800		0				35.2	not assigned.unknown	not assigned	Phvul.003G174800	no hits & (original description: no original description)	T	21.3859	10.4213	3.60082	7.9146	19.2087	11.1953	-0.779135	0.129478	0.270758	3.84512	9.37085	-1.27905	0.0342417	0.103906	7.86209	3.64924	1.10551	0.0975241	0.421747
Phvul.003G175100		0	PTHR35121:SF2 - GB (1 of 2)			35.2	not assigned.unknown	not assigned	Phvul.003G175100	no hits & (original description: no original description)	T	6.24447	17.2878	44.3453	33.5707	5.80611	20.3174	1.80745	0.000300937	0.00185759	47.8382	16.5221	1.53174	0.000401825	0.00302471	33.4755	44.5822	-0.412323	0.268785	0.63341
Phvul.003G175500		0				35.2	not assigned.unknown	not assigned	Phvul.003G175500	no hits & (original description: no original description)	T	160.715	178.871	62.1444	66.0883	143.888	191.307	0.410912	0.240194	0.416768	66.5931	160.436	-1.26852	0.000668385	0.00459412	65.3744	62.2142	0.0713565	0.832906	0.946969
Phvul.003G176000		0	PF12734 - Cysteine-rich TM module stress tolerance (CYSTM) (1 of 15)			35.2	not assigned.unknown	not assigned	Phvul.003G176000	no hits & (original description: no original description)	T	433.635	141.152	34.845	33.5057	395.47	155.1	-1.35041	1.24019e-06	1.34889e-05	37.4636	128.567	-1.77949	1.73204e-10	8.4633e-09	33.4215	35.039	-0.0677801	0.828954	0.945969
Phvul.003G183600		0	PF14309//PF14383 - Domain of unknown function (DUF4378) (DUF4378) // DUF761-associated sequence motif (VARLMGL) (1 of 13)			35.2	not assigned.unknown	not assigned	Phvul.003G183600	(at1g74160 : 489.0) unknown protein; BEST Arabidopsis thaliana protein match is: unknown protein (TAIR:AT1G18620.1); Has 3407 Blast hits to 2217 proteins in 314 species: Archae - 0; Bacteria - 264; Metazoa - 1296; Fungi - 318; Plants - 346; Viruses - 34; Other Eukaryotes - 1149 (source: NCBI BLink). & (reliability: 978.0) & (original description: no original description)	T	1.32707	0.600925	0.168612	0.232001	1.22168	0.673873	-0.858417	0.025232	0.0779849	0.189531	0.557869	-1.54106	0.0101547	0.0411442	0.242459	0.180025	0.425278	0.613036	0.855085
Phvul.003G187900		0				35.2	not assigned.unknown	not assigned	Phvul.003G187900	(at5g61340 : 213.0) unknown protein; BEST Arabidopsis thaliana protein match is: unknown protein (TAIR:AT1G26650.1); Has 30201 Blast hits to 17322 proteins in 780 species: Archae - 12; Bacteria - 1396; Metazoa - 17338; Fungi - 3422; Plants - 5037; Viruses - 0; Other Eukaryotes - 2996 (source: NCBI BLink). & (reliability: 426.0) & (original description: no original description)	T	9.88252	15.4928	18.5059	15.5809	8.97069	17.0795	0.928869	0.000130682	0.00090353	19.6896	14.1891	0.473391	0.0601387	0.158275	15.541	18.4682	-0.249056	0.529365	0.812786
Phvul.003G191800		0				35.2	not assigned.unknown	not assigned	Phvul.003G191800	(at5g62550 : 94.0) unknown protein; FUNCTIONS IN: molecular_function unknown; INVOLVED IN: biological_process unknown; LOCATED IN: plasma membrane; EXPRESSED IN: 17 plant structures; EXPRESSED DURING: 9 growth stages; Has 14949 Blast hits to 9947 proteins in 971 species: Archae - 43; Bacteria - 3248; Metazoa - 4424; Fungi - 1542; Plants - 562; Viruses - 55; Other Eukaryotes - 5075 (source: NCBI B…	T	50.3694	20.7526	8.79595	5.52209	45.3041	22.9612	-0.980496	7.21049e-06	6.76424e-05	9.47475	19.0384	-1.00765	3.6911e-05	0.000406199	5.53558	8.84103	-0.675968	0.0861444	0.399153
Phvul.003G195900		0				35.2	not assigned.unknown	not assigned	Phvul.003G195900	(at1g74860 : 106.0) unknown protein; BEST Arabidopsis thaliana protein match is: unknown protein (TAIR:AT1G19010.1); Has 210 Blast hits to 193 proteins in 61 species: Archae - 0; Bacteria - 9; Metazoa - 75; Fungi - 18; Plants - 58; Viruses - 1; Other Eukaryotes - 49 (source: NCBI BLink). & (reliability: 212.0) & (original description: no original description)	T	7.16507	7.44341	6.26188	8.54855	6.54653	8.36241	0.353298	0.175388	0.335501	6.72497	6.89321	-0.0363689	0.882329	0.93664	8.47625	6.28522	0.431766	0.135255	0.478844
Phvul.003G198900		0				35.2	not assigned.unknown	not assigned	Phvul.003G198900	no hits & (original description: no original description)	T	0.608603	1.08575	4.83159	7.93152	0.587329	1.23103	1.06756	0.12866	0.269778	5.30136	1.0182	2.37911	2.61568e-06	4.23921e-05	7.91228	4.91667	0.68701	0.116184	0.449055
Phvul.003G201900		0	PF13947 - Wall-associated receptor kinase galacturonan-binding (GUB_WAK_bind) (1 of 65)			35.2	not assigned.unknown	not assigned	Phvul.003G201900	(at5g50290 : 360.0) unknown protein; FUNCTIONS IN: molecular_function unknown; INVOLVED IN: biological_process unknown; LOCATED IN: endomembrane system; BEST Arabidopsis thaliana protein match is: unknown protein (TAIR:AT3G17350.1); Has 300 Blast hits to 300 proteins in 14 species: Archae - 0; Bacteria - 0; Metazoa - 0; Fungi - 0; Plants - 300; Viruses - 0; Other Eukaryotes - 0 (source: NCBI BLin…	T	13.6045	7.54855	4.76325	4.64865	12.3811	8.37647	-0.563703	0.0497362	0.132663	5.21042	6.91993	-0.412204	0.264542	0.444427	4.65017	4.83578	-0.0558299	0.891499	0.964886
Phvul.003G208700		0				35.2	not assigned.unknown	not assigned	Phvul.003G208700	no hits & (original description: no original description)	T	31.0839	2.72034	3.43464	0.141251	28.5329	2.99068	-3.25693	1.96796e-08	3.02908e-07	3.7841	2.53258	0.58575	0.574365	0.726832	0.360474	3.58761	-3.30953	0.00942144	0.16376
Phvul.003G209000		0	PTHR33595:SF3 - EMB (1 of 3)			35.2	not assigned.unknown	not assigned	Phvul.003G209000	(at5g50360 : 161.0) unknown protein; BEST Arabidopsis thaliana protein match is: unknown protein (TAIR:AT3G48510.1); Has 1807 Blast hits to 1807 proteins in 277 species: Archae - 0; Bacteria - 0; Metazoa - 736; Fungi - 347; Plants - 385; Viruses - 0; Other Eukaryotes - 339 (source: NCBI BLink). & (reliability: 322.0) & (original description: no original description)	T	13.0676	11.6661	1.36521	2.75857	11.7856	12.3416	0.0664538	0.93991	0.966877	1.50719	10.3741	-2.78304	1.13112e-05	0.000148488	2.78208	1.41065	0.979824	0.028167	0.25422
Phvul.003G214000		0				35.2	not assigned.unknown	not assigned	Phvul.003G214000	(at1g12530 : 141.0) unknown protein; BEST Arabidopsis thaliana protein match is: unknown protein (TAIR:AT1G56420.1); Has 54 Blast hits to 53 proteins in 13 species: Archae - 0; Bacteria - 0; Metazoa - 0; Fungi - 0; Plants - 54; Viruses - 0; Other Eukaryotes - 0 (source: NCBI BLink). & (reliability: 282.0) & (original description: no original description)	T	32.1278	30.9157	18.0551	16.9881	29.5683	34.4308	0.219658	0.401536	0.580689	19.1841	28.4692	-0.568091	0.0129277	0.0496193	16.9434	18.0231	-0.0892543	0.818852	0.94178
Phvul.003G215600		0				35.2	not assigned.unknown	not assigned	Phvul.003G215600	(at2g27830 : 107.0) unknown protein; BEST Arabidopsis thaliana protein match is: unknown protein (TAIR:AT4G22758.1); Has 131 Blast hits to 131 proteins in 17 species: Archae - 0; Bacteria - 0; Metazoa - 0; Fungi - 0; Plants - 131; Viruses - 0; Other Eukaryotes - 0 (source: NCBI BLink). & (reliability: 214.0) & (original description: no original description)	T	103.762	123.232	145.641	128.021	96.0713	137.497	0.517233	0.0898645	0.207967	155.089	113.639	0.448713	0.0196765	0.0683004	127.77	145.292	-0.185377	0.72918	0.906132
Phvul.003G218150		0				35.2	not assigned.unknown	not assigned	Phvul.003G218150	no hits & (original description: no original description)	T	14.1195	6.52679	3.16095	3.80275	12.7148	7.38022	-0.784608	0.01223	0.0437244	3.38455	6.08937	-0.840828	0.0492586	0.136771	3.82966	3.20211	0.255237	0.677279	0.885448
Phvul.003G220200		0				35.2	not assigned.unknown	not assigned	Phvul.003G220200	no hits & (original description: no original description)	T	17.9667	6.70763	7.38725	8.93741	16.2343	7.57067	-1.10015	0.00390919	0.0169549	8.00498	6.22246	0.361989	0.474664	0.64758	9.00371	7.49668	0.262862	0.650168	0.872359
Phvul.003G221200		0				35.2	not assigned.unknown	not assigned	Phvul.003G221200	no hits & (original description: no original description)	T	190.413	131.04	73.8079	58.1924	172.946	145.635	-0.24799	0.285616	0.467983	78.5797	120.764	-0.619602	0.0123709	0.0479486	57.6567	73.6809	-0.353562	0.23088	0.596769
Phvul.003G221800		0				35.2	not assigned.unknown	not assigned	Phvul.003G221800	no hits & (original description: no original description)	T	216.653	274.17	318.166	252.421	196.661	305.457	0.635288	0.00259641	0.0120227	341.328	251.961	0.437583	0.0311497	0.0970744	250.23	318.537	-0.348009	0.157231	0.511258
Phvul.003G226000		0	KOG3044 - Uncharacterized conserved protein (1 of 1)			35.2	not assigned.unknown	not assigned	Phvul.003G226000	(at5g47090 : 282.0) unknown protein; CONTAINS InterPro DOMAIN/s: Protein of unknown function DUF2052, coiled-coil (InterPro:IPR018613); Has 30201 Blast hits to 17322 proteins in 780 species: Archae - 12; Bacteria - 1396; Metazoa - 17338; Fungi - 3422; Plants - 5037; Viruses - 0; Other Eukaryotes - 2996 (source: NCBI BLink). & (gnl|cdd|38254 : 142.0) no description available & (reliability: 564.0)…	T	13.1402	11.6157	13.3978	16.8931	11.9742	13.1112	0.131011	0.630794	0.773197	14.3597	10.792	0.411397	0.0966429	0.223474	16.716	13.4275	0.31609	0.322986	0.678609
Phvul.003G228900		0				35.2	not assigned.unknown	not assigned	Phvul.003G228900	no hits & (original description: no original description)	T	16.2963	12.069	19.4277	23.2328	14.9596	13.5346	-0.144256	0.702895	0.826233	21.1223	11.1589	0.918132	0.0119672	0.0467723	23.1473	19.6684	0.235577	0.552105	0.826213
Phvul.003G229200		0				35.2	not assigned.unknown	not assigned	Phvul.003G229200	no hits & (original description: no original description)	T	99.16	115.385	152.665	110.503	90.0063	128.884	0.51805	0.0247702	0.0768657	163.848	106.156	0.625765	0.00920797	0.0382256	110.03	152.945	-0.475355	0.163771	0.519991
Phvul.003G231800		0				35.2	not assigned.unknown	not assigned	Phvul.003G231800	no hits & (original description: no original description)	T	15.7615	0.671455	0.995418	1.33158	14.1756	0.86077	-4.03695	2.50234e-16	1.02621e-14	1.20365	0.698779	0.771905	0.409187	0.590403	1.42863	1.1137	0.361329	0.705454	0.896279
Phvul.003G232500		0				35.2	not assigned.unknown	not assigned	Phvul.003G232500	(at3g49720 : 347.0) unknown protein; FUNCTIONS IN: molecular_function unknown; INVOLVED IN: biological_process unknown; LOCATED IN: chloroplast thylakoid membrane, Golgi apparatus, plasma membrane, membrane; EXPRESSED IN: 25 plant structures; EXPRESSED DURING: 15 growth stages; BEST Arabidopsis thaliana protein match is: unknown protein (TAIR:AT5G65810.1); Has 64 Blast hits to 64 proteins in 11 s…	T	33.0486	52.1876	45.1158	39.5079	30.4933	58.2913	0.934793	0.000466145	0.00275319	48.0312	48.1976	-0.00456719	0.982248	0.990007	39.2721	45.0572	-0.198184	0.517238	0.805082
Phvul.003G233000		0				35.2	not assigned.unknown	not assigned	Phvul.003G233000	no hits & (original description: no original description)	T	1.01689	8.06072	0.938282	0.476607	0.974174	8.91261	3.19362	8.13889e-10	1.52167e-08	1.08286	7.35544	-2.7638	1.6338e-07	3.65932e-06	0.561455	1.01495	-0.846763	0.417618	0.747154
Phvul.003G233900		0				35.2	not assigned.unknown	not assigned	Phvul.003G233900	no hits & (original description: no original description)	T	83.6121	148.044	121.48	116.209	76.4969	162.451	1.08652	0.00134373	0.00688981	129.97	134.872	-0.0534358	0.81526	0.895637	115.169	121.46	-0.0768031	0.753998	0.916538
Phvul.003G234100		0	PF14009 - Domain of unknown function (DUF4228) (DUF4228) (1 of 38)			35.2	not assigned.unknown	not assigned	Phvul.003G234100	(at5g67620 : 144.0) unknown protein; FUNCTIONS IN: molecular_function unknown; INVOLVED IN: N-terminal protein myristoylation; LOCATED IN: microtubule; BEST Arabidopsis thaliana protein match is: unknown protein (TAIR:AT5G62900.1); Has 1807 Blast hits to 1807 proteins in 277 species: Archae - 0; Bacteria - 0; Metazoa - 736; Fungi - 347; Plants - 385; Viruses - 0; Other Eukaryotes - 339 (source: N…	T	3.32438	0.653446	5.39655	12.3509	3.07049	0.827334	-1.88983	0.00419344	0.0180246	5.8807	0.673906	3.11659	7.6156e-08	1.8666e-06	12.3128	5.48423	1.16657	0.00223346	0.0869479
Phvul.003G234200		0	PF12734 - Cysteine-rich TM module stress tolerance (CYSTM) (1 of 15)			35.2	not assigned.unknown	not assigned	Phvul.003G234200	no hits & (original description: no original description)	T	231.478	92.6029	42.3549	31.7552	211.209	100.735	-1.06823	0.000191147	0.00125458	44.69	84.2658	-0.913111	0.00596267	0.0271514	31.6298	42.1562	-0.414629	0.281651	0.643771
Phvul.003G239800		0				35.2	not assigned.unknown	not assigned	Phvul.003G239800	no hits & (original description: no original description)	T	16.6441	0.278843	0	0	15.1458	0.394432	-5.26627	5.16886e-19	2.74488e-17	0.137429	0.328427	-1.2585	0.496415	NA	0.138263	0.128326	0.1081	0.960233	NA
Phvul.003G242500		0	PF03004 - Plant transposase (Ptta/En/Spm family) (Transposase_24) (1 of 17)			35.2	not assigned.unknown	not assigned	Phvul.003G242500	no hits & (original description: no original description)	T	3.21187	0.800251	0.0492291	0	2.91953	0.866993	-1.75263	0.00536663	0.0222064	0.0764551	0.732487	-3.21141	0.00078139	0.00523398	0.0279041	0.073443	-1.40982	0.442455	NA
Phvul.003G243200		0	PF03168 - Late embryogenesis abundant protein (LEA_2) (1 of 55)			35.2	not assigned.unknown	not assigned	Phvul.003G243200	(at1g45688 : 229.0) unknown protein; FUNCTIONS IN: molecular_function unknown; INVOLVED IN: biological_process unknown; LOCATED IN: plasma membrane; EXPRESSED IN: 22 plant structures; EXPRESSED DURING: 13 growth stages; BEST Arabidopsis thaliana protein match is: unknown protein (TAIR:AT5G42860.1); Has 35333 Blast hits to 34131 proteins in 2444 species: Archae - 798; Bacteria - 22429; Metazoa - 9…	T	3.5847	4.87663	0.951542	0.353499	3.2863	5.43994	0.72706	0.0255924	0.0788852	1.03071	4.50602	-2.11166	1.6922e-05	0.000208161	0.397999	0.981005	-1.30254	0.104643	0.432478
Phvul.003G243900		0				35.2	not assigned.unknown	not assigned	Phvul.003G243900	(at5g67020 : 122.0) unknown protein; BEST Arabidopsis thaliana protein match is: unknown protein (TAIR:AT3G50340.1); Has 1807 Blast hits to 1807 proteins in 277 species: Archae - 0; Bacteria - 0; Metazoa - 736; Fungi - 347; Plants - 385; Viruses - 0; Other Eukaryotes - 339 (source: NCBI BLink). & (reliability: 244.0) & (original description: no original description)	T	10.5012	5.23563	3.3219	1.33884	9.37615	5.75025	-0.705574	0.101442	0.227123	3.60795	4.77776	-0.403311	0.390422	0.573127	1.40325	3.38013	-1.26886	0.036814	0.282816
Phvul.003G244225		0				35.2	not assigned.unknown	not assigned	Phvul.003G244225	(at3g50370 : 823.0) unknown protein; FUNCTIONS IN: molecular_function unknown; INVOLVED IN: biological_process unknown; LOCATED IN: cellular_component unknown; EXPRESSED IN: 26 plant structures; EXPRESSED DURING: 15 growth stages; Has 27734 Blast hits to 16708 proteins in 1259 species: Archae - 81; Bacteria - 3434; Metazoa - 10876; Fungi - 2514; Plants - 987; Viruses - 212; Other Eukaryotes - 963…	T	1.26955	1.57129	0.846415	0.779229	1.15744	1.76186	0.60626	0.0360999	0.103594	0.898221	1.45221	-0.691599	0.0381003	0.11251	0.776405	0.845869	-0.124177	0.762341	0.920818
Phvul.003G244300		0	PTHR31722:SF5 - EMB (1 of 3)			35.2	not assigned.unknown	not assigned	Phvul.003G244300	(at5g66800 : 99.8) unknown protein; BEST Arabidopsis thaliana protein match is: unknown protein (TAIR:AT3G50640.1); Has 1807 Blast hits to 1807 proteins in 277 species: Archae - 0; Bacteria - 0; Metazoa - 736; Fungi - 347; Plants - 385; Viruses - 0; Other Eukaryotes - 339 (source: NCBI BLink). & (reliability: 199.6) & (original description: no original description)	T	18.2278	26.3083	1.04591	0.90976	16.828	27.6771	0.717661	0.135144	0.278954	1.15536	23.4091	-4.33474	4.60904e-05	0.000489093	0.982078	1.10193	-0.17152	0.848687	0.95176
Phvul.003G244600		0				35.2	not assigned.unknown	not assigned	Phvul.003G244600	(at4g37030 : 665.0) unknown protein; FUNCTIONS IN: molecular_function unknown; INVOLVED IN: biological_process unknown; LOCATED IN: endomembrane system; BEST Arabidopsis thaliana protein match is: unknown protein (TAIR:AT4G12680.1); Has 101 Blast hits to 99 proteins in 12 species: Archae - 0; Bacteria - 0; Metazoa - 0; Fungi - 0; Plants - 101; Viruses - 0; Other Eukaryotes - 0 (source: NCBI BLink…	T	2.85532	1.37436	2.29379	3.05498	2.59075	1.5278	-0.762371	0.0405618	0.113408	2.53002	1.27266	0.989621	0.0353087	0.106106	3.0411	2.33842	0.380291	0.44639	0.762838
Phvul.003G244900		0	PTHR12864//PTHR12864:SF13 - RAN BINDING PROTEIN 9-RELATED // SUBFAMILY NOT NAMED (1 of 1)			35.2	not assigned.unknown	not assigned	Phvul.003G244900	(at5g66810 : 731.0) CONTAINS InterPro DOMAIN/s: CTLH, C-terminal LisH motif (InterPro:IPR006595); BEST Arabidopsis thaliana protein match is: LisH and RanBPM domains containing protein (TAIR:AT1G61150.1); Has 333 Blast hits to 242 proteins in 88 species: Archae - 0; Bacteria - 0; Metazoa - 104; Fungi - 47; Plants - 152; Viruses - 0; Other Eukaryotes - 30 (source: NCBI BLink). & (gnl|cdd|37870 : 1…	T	7.05446	4.28888	4.62904	7.43809	6.3426	4.81718	-0.396729	0.219716	0.392379	4.94157	3.95743	0.320164	0.23012	0.404768	7.35232	4.63279	0.666254	0.0571021	0.336661
Phvul.003G249200		0				35.2	not assigned.unknown	not assigned	Phvul.003G249200	no hits & (original description: no original description)	T	4.05483	63.4231	211.499	846.159	3.73314	68.1052	4.18913	1.3491e-29	1.67415e-27	230.737	57.239	2.01142	2.20801e-06	3.65095e-05	832.581	213.464	1.96369	4.47594e-05	0.010663
Phvul.003G250000		0	PF14009 - Domain of unknown function (DUF4228) (DUF4228) (1 of 38)			35.2	not assigned.unknown	not assigned	Phvul.003G250000	(at2g23690 : 112.0) unknown protein; FUNCTIONS IN: molecular_function unknown; INVOLVED IN: N-terminal protein myristoylation; LOCATED IN: cellular_component unknown; EXPRESSED IN: 7 plant structures; EXPRESSED DURING: petal differentiation and expansion stage; BEST Arabidopsis thaliana protein match is: unknown protein (TAIR:AT4G37240.1); Has 243 Blast hits to 243 proteins in 15 species: Archae …	T	7.87313	29.0779	7.83862	4.84908	7.04002	31.6564	2.16879	2.03037e-07	2.60736e-06	8.43781	26.3262	-1.64169	6.47192e-06	9.20253e-05	4.89784	7.89886	-0.687094	0.202299	0.564518
Phvul.003G250400		0				35.2	not assigned.unknown	not assigned	Phvul.003G250400	(at3g50780 : 601.0) BEST Arabidopsis thaliana protein match is: BTB/POZ domain-containing protein (TAIR:AT1G63850.1); Has 298 Blast hits to 298 proteins in 22 species: Archae - 0; Bacteria - 0; Metazoa - 10; Fungi - 0; Plants - 287; Viruses - 0; Other Eukaryotes - 1 (source: NCBI BLink). & (reliability: 1202.0) & (original description: no original description)	T	21.2092	4.77563	2.83342	3.00882	18.9661	5.21041	-1.86422	4.87242e-09	8.20651e-08	3.03333	4.34712	-0.517109	0.121625	0.263685	2.99883	2.84677	0.074582	0.8341	0.946969
Phvul.003G255500		0				35.2	not assigned.unknown	not assigned	Phvul.003G255500	(at3g50910 : 250.0) unknown protein; BEST Arabidopsis thaliana protein match is: unknown protein (TAIR:AT5G66480.1); Has 76 Blast hits to 75 proteins in 28 species: Archae - 0; Bacteria - 10; Metazoa - 7; Fungi - 2; Plants - 49; Viruses - 0; Other Eukaryotes - 8 (source: NCBI BLink). & (reliability: 500.0) & (original description: no original description)	T	21.076	14.42	8.57192	7.14535	19.2698	16.1621	-0.253694	0.316062	0.499155	9.18618	13.3487	-0.539287	0.0276478	0.0887492	7.10105	8.59232	-0.274487	0.359497	0.706783
Phvul.003G256400		0				35.2	not assigned.unknown	not assigned	Phvul.003G256400	(at5g66420 : 848.0) LOCATED IN: cellular_component unknown; EXPRESSED IN: 23 plant structures; EXPRESSED DURING: 13 growth stages; CONTAINS InterPro DOMAIN/s: Uncharacterised conserved protein UCP033271 (InterPro:IPR008322), TIM-barrel signal transduction protein, predicted (InterPro:IPR009215); Has 1232 Blast hits to 1230 proteins in 311 species: Archae - 18; Bacteria - 959; Metazoa - 1; Fungi -…	T	20.4975	15.6155	17.7098	30.216	18.4906	17.453	-0.083274	0.688322	0.816144	19.0367	14.3952	0.402579	0.063241	0.164582	29.7596	17.753	0.74542	0.0643426	0.352551
Phvul.003G257166		0	PF09814 - HECT-like Ubiquitin-conjugating enzyme (E2)-binding (HECT_2) (1 of 2)			35.2	not assigned.unknown	not assigned	Phvul.003G257166	(at3g26750 : 196.0) CONTAINS InterPro DOMAIN/s: Ubiquitin-conjugating enzyme E2C-binding protein (InterPro:IPR019193); Has 26 Blast hits to 25 proteins in 9 species: Archae - 0; Bacteria - 0; Metazoa - 0; Fungi - 0; Plants - 26; Viruses - 0; Other Eukaryotes - 0 (source: NCBI BLink). & (reliability: 392.0) & (original description: no original description)	T	15.5868	7.76106	6.70185	8.11256	14.0918	8.8278	-0.67433	0.0307545	0.091352	7.21721	7.21772	-0.00145006	0.996578	0.997931	8.1129	6.74704	0.264942	0.476247	0.781202
Phvul.003G262200		0	PTHR36347:SF1 - EXPRESSED PROTEIN (1 of 1)			35.2	not assigned.unknown	not assigned	Phvul.003G262200	(at2g17972 : 121.0) unknown protein; FUNCTIONS IN: molecular_function unknown; INVOLVED IN: biological_process unknown; LOCATED IN: chloroplast thylakoid membrane, chloroplast; EXPRESSED IN: 22 plant structures; EXPRESSED DURING: 14 growth stages; Has 34 Blast hits to 34 proteins in 17 species: Archae - 0; Bacteria - 0; Metazoa - 0; Fungi - 0; Plants - 34; Viruses - 0; Other Eukaryotes - 0 (sourc…	T	18.6496	7.04661	1.78953	1.47923	16.8896	7.68614	-1.13636	0.000873784	0.00475941	1.9231	6.42106	-1.72511	0.00272449	0.0144791	1.54056	1.83528	-0.257956	0.779358	0.928207
Phvul.003G264800		0				35.2	not assigned.unknown	not assigned	Phvul.003G264800	(at4g35980 : 105.0) unknown protein; FUNCTIONS IN: molecular_function unknown; INVOLVED IN: biological_process unknown; LOCATED IN: cellular_component unknown; EXPRESSED IN: 24 plant structures; EXPRESSED DURING: 15 growth stages; Has 30201 Blast hits to 17322 proteins in 780 species: Archae - 12; Bacteria - 1396; Metazoa - 17338; Fungi - 3422; Plants - 5037; Viruses - 0; Other Eukaryotes - 2996 …	T	188.575	101.589	84.0334	140.799	170.824	112.56	-0.601814	0.00498393	0.0208964	90.0632	93.0547	-0.0474911	0.824975	0.901966	139.238	84.1407	0.726933	0.00602722	0.132952
Phvul.003G266300		0				35.2	not assigned.unknown	not assigned	Phvul.003G266300	(at5g66090 : 202.0) unknown protein; FUNCTIONS IN: molecular_function unknown; LOCATED IN: chloroplast, chloroplast stroma; EXPRESSED IN: 21 plant structures; EXPRESSED DURING: 13 growth stages; Has 30201 Blast hits to 17322 proteins in 780 species: Archae - 12; Bacteria - 1396; Metazoa - 17338; Fungi - 3422; Plants - 5037; Viruses - 0; Other Eukaryotes - 2996 (source: NCBI BLink). & (reliability…	T	37.4299	61.0678	59.5569	32.8449	34.0664	68.5725	1.00934	3.14385e-05	0.000253861	63.5969	56.3609	0.173914	0.407646	0.589237	32.6001	59.507	-0.868279	0.000345517	0.0354571
Phvul.003G266400		0	PTHR12202:SF0 - PROTEIN F58B3.4 (1 of 1)			35.2	not assigned.unknown	not assigned	Phvul.003G266400	(at3g01160 : 333.0) FUNCTIONS IN: molecular_function unknown; INVOLVED IN: biological_process unknown; LOCATED IN: cytosol, nucleus; EXPRESSED IN: 22 plant structures; EXPRESSED DURING: 13 growth stages; CONTAINS InterPro DOMAIN/s: NUC153 (InterPro:IPR012580); Has 36638 Blast hits to 21323 proteins in 1057 species: Archae - 109; Bacteria - 2369; Metazoa - 13796; Fungi - 4858; Plants - 1657; Virus…	T	6.40261	7.71256	4.80833	3.80132	5.776	8.70684	0.592216	0.0213672	0.0683693	5.11813	7.15736	-0.483197	0.0517871	0.14187	3.77505	4.80545	-0.347741	0.299431	0.658273
Phvul.003G267600		0				35.2	not assigned.unknown	not assigned	Phvul.003G267600	(at2g17695 : 298.0) FUNCTIONS IN: molecular_function unknown; INVOLVED IN: biological_process unknown; CONTAINS InterPro DOMAIN/s: Domain of unknown function DUF1990 (InterPro:IPR018960). & (gnl|cdd|87893 : 157.0) no description available & (reliability: 596.0) & (original description: no original description)	T	17.2048	10.7344	6.8708	2.90608	15.6989	12.1755	-0.366487	0.239258	0.415717	7.33611	10.0213	-0.447918	0.177368	0.341908	2.95273	6.89925	-1.22424	0.00365608	0.107531
Phvul.003G270300		0				35.2	not assigned.unknown	not assigned	Phvul.003G270300	no hits & (original description: no original description)	T	31.0255	45.1155	48.5289	46.5486	28.0997	51.1466	0.864142	0.000497406	0.00291115	51.4115	41.9785	0.292559	0.231991	0.407132	46.2279	48.3115	-0.0637378	0.834325	0.947021
Phvul.003G271100		0				35.2	not assigned.unknown	not assigned	Phvul.003G271100	no hits & (original description: no original description)	T	0.760412	81.0391	35.3276	42.4336	0.8508	90.1908	6.72803	4.69168e-50	1.65244e-47	37.4099	74.496	-0.991018	0.000252321	0.0020483	42.0066	35.2509	0.252098	0.564529	0.832084
Phvul.003G271700		0				35.2	not assigned.unknown	not assigned	Phvul.003G271700	no hits & (original description: no original description)	T	6.15799	27.648	0.901841	0.420241	5.63614	29.8775	2.40626	0.00965669	0.0362334	0.966324	25.0431	-4.68713	0.000116583	0.00107805	0.486604	0.935614	-0.949714	0.447745	0.763614
Phvul.003G274200		0	KOG3294 - WW domain binding protein WBP-2, contains GRAM domain (1 of 1)			35.2	not assigned.unknown	not assigned	Phvul.003G274200	(at5g11680 : 309.0) FUNCTIONS IN: molecular_function unknown; INVOLVED IN: biological_process unknown; LOCATED IN: cytosol, plasma membrane; EXPRESSED IN: 26 plant structures; EXPRESSED DURING: 15 growth stages; CONTAINS InterPro DOMAIN/s: WW-domain-binding protein (InterPro:IPR018826); Has 1807 Blast hits to 1807 proteins in 277 species: Archae - 0; Bacteria - 0; Metazoa - 736; Fungi - 347; Plan…	T	60.779	64.1886	81.2856	100.939	54.7892	72.0555	0.395261	0.0676127	0.167649	87.656	59.3932	0.561031	0.0147985	0.0547594	100.165	81.6417	0.295088	0.280561	0.642881
Phvul.003G275600		0	PF07333 - S locus-related glycoprotein 1 binding pollen coat protein (SLR1-BP) (SLR1-BP) (1 of 8)			35.2	not assigned.unknown	not assigned	Phvul.003G275600	no hits & (original description: no original description)	T	187.95	0	0	0	174.584	0.14549	-10.2292	2.5552e-29	3.10645e-27	0.203395	0.120426	0.754744	0.749503	NA	0.20463	0.189922	0.1081	0.960233	NA
Phvul.003G278700		0				35.2	not assigned.unknown	not assigned	Phvul.003G278700	no hits & (original description: no original description)	T	436.032	512.445	366.453	286.766	396.428	567.737	0.518166	0.00783965	0.030436	388.071	469.759	-0.275495	0.161373	0.32193	283.974	364.59	-0.36055	0.156173	0.509874
Phvul.003G284900		0				35.2	not assigned.unknown	not assigned	Phvul.003G284900	(original description: no original description)	T	0.0309888	3.31813	10.9476	11.5636	0.0701615	3.73583	5.7346	2.76313e-12	7.23159e-11	11.9424	3.09136	1.94855	2.67846e-07	5.68719e-06	11.4871	11.0732	0.0536543	0.891244	0.964794
Phvul.003G289900		0	PTHR36321:SF1 - CLASSICAL ARABINOGALACTAN PROTEIN 10-RELATED (1 of 2)			35.2	not assigned.unknown	not assigned	Phvul.003G289900	no hits & (original description: no original description)	T	5.19676	11.2057	4.23483	6.3936	4.68778	12.3166	1.39343	0.00299525	0.0135506	4.67823	10.2737	-1.13689	0.00979074	0.0400026	6.46063	4.35226	0.570494	0.256081	0.622332
Phvul.003G291400		0	PTHR34461:SF2 - GENOMIC DNA, CHROMOSOME 3, P1 CLONE: MYM9 (1 of 1)			35.2	not assigned.unknown	not assigned	Phvul.003G291400	(at3g23740 : 122.0) unknown protein; FUNCTIONS IN: molecular_function unknown; INVOLVED IN: biological_process unknown; LOCATED IN: chloroplast; EXPRESSED IN: 9 plant structures; EXPRESSED DURING: C globular stage, F mature embryo stage, petal differentiation and expansion stage, E expanded cotyledon stage, D bilateral stage; BEST Arabidopsis thaliana protein match is: unknown protein (TAIR:AT4G1…	T	7.34996	6.04438	3.2481	1.27006	6.72408	6.86588	0.0302538	0.921731	0.957057	3.47259	5.61807	-0.693996	0.027703	0.0888428	1.28189	3.25425	-1.34335	0.0257651	0.246645
Phvul.003G293400		0				35.2	not assigned.unknown	not assigned	Phvul.003G293400	no hits & (original description: no original description)	T	212.867	243.749	105.418	81.9281	194.047	261.287	0.429147	0.183043	0.345896	111.914	219.22	-0.969288	0.0073026	0.0319563	81.6636	105.151	-0.365414	0.298256	0.657619
Phvul.003G294100		0				35.2	not assigned.unknown	not assigned	Phvul.003G294100	no hits & (original description: no original description)	T	37.8041	26.8144	26.2083	14.7316	34.1697	30.1699	-0.179451	0.486578	0.658196	28.4512	24.8454	0.193281	0.523816	0.687765	14.7228	26.4317	-0.843871	0.015672	0.202745
Phvul.003G296900		0				35.2	not assigned.unknown	not assigned	Phvul.003G296900	(at3g59670 : 278.0) unknown protein; BEST Arabidopsis thaliana protein match is: unknown protein (TAIR:AT4G37440.2); Has 77 Blast hits to 77 proteins in 14 species: Archae - 0; Bacteria - 0; Metazoa - 0; Fungi - 0; Plants - 73; Viruses - 0; Other Eukaryotes - 4 (source: NCBI BLink). & (reliability: 556.0) & (original description: no original description)	T	24.9758	42.0539	16.8754	13.726	23.0395	47.4653	1.04279	0.000220204	0.00142	17.7881	39.0157	-1.13222	4.83487e-05	0.00050951	13.6319	16.7729	-0.299171	0.457414	0.768966
Phvul.003G297000		0				35.2	not assigned.unknown	not assigned	Phvul.003G297000	(at3g59680 : 156.0) unknown protein; FUNCTIONS IN: molecular_function unknown; INVOLVED IN: biological_process unknown; LOCATED IN: endomembrane system; EXPRESSED IN: 17 plant structures; EXPRESSED DURING: 13 growth stages; Has 34 Blast hits to 34 proteins in 10 species: Archae - 0; Bacteria - 0; Metazoa - 0; Fungi - 0; Plants - 34; Viruses - 0; Other Eukaryotes - 0 (source: NCBI BLink). & (relia…	T	9.93034	1.40787	0.963426	0.908554	9.00116	1.6297	-2.46522	3.72862e-09	6.38316e-08	1.09423	1.34574	-0.303231	0.619199	0.760587	0.957464	1.01914	-0.0838003	0.901422	0.968929
Phvul.004G004600		0				35.2	not assigned.unknown	not assigned	Phvul.004G004600	(at3g27520 : 87.8) unknown protein; Has 28 Blast hits to 28 proteins in 10 species: Archae - 0; Bacteria - 0; Metazoa - 0; Fungi - 0; Plants - 28; Viruses - 0; Other Eukaryotes - 0 (source: NCBI BLink). & (reliability: 175.6) & (original description: no original description)	T	52.4556	30.1448	11.7962	9.42634	47.486	33.2187	-0.515645	0.0257015	0.079074	12.528	27.6068	-1.1367	8.52887e-05	0.000825034	9.47228	11.797	-0.317369	0.498823	0.795488
Phvul.004G007400		0				35.2	not assigned.unknown	not assigned	Phvul.004G007400	no hits & (original description: no original description)	T	7.50196	418.635	225.342	70.6189	6.89383	464.037	6.07279	2.73123e-08	4.10627e-07	235.406	383.945	-0.705473	0.0169898	0.0612039	70.587	222.857	-1.65861	0.113854	0.445545
Phvul.004G010700		0	PTHR33142:SF9 - CYCLIN-DEPENDENT PROTEIN KINASE INHIBITOR SMR2-RELATED (1 of 1)			35.2	not assigned.unknown	not assigned	Phvul.004G010700	no hits & (original description: no original description)	T	46.2924	24.087	9.67419	7.30537	42.5492	26.7901	-0.667539	0.0229686	0.0724386	10.4468	22.2306	-1.08778	0.00464586	0.0223197	7.40482	9.78988	-0.403151	0.428184	0.752938
Phvul.004G010900		0				35.2	not assigned.unknown	not assigned	Phvul.004G010900	no hits & (original description: no original description)	T	8.95433	18.3672	23.0042	15.2985	8.09942	21.0717	1.37961	4.38869e-05	0.000342152	24.5264	17.1851	0.512517	0.102459	0.232884	15.2249	22.9828	-0.593782	0.0625243	0.349186
Phvul.004G016700		0	PTHR36770:SF1 - CALCIUM HOMEOSTASIS REGULATOR-RELATED (1 of 1)			35.2	not assigned.unknown	not assigned	Phvul.004G016700	(at3g55250 : 303.0) unknown protein; FUNCTIONS IN: molecular_function unknown; INVOLVED IN: biological_process unknown; LOCATED IN: mitochondrion, chloroplast, nucleus; EXPRESSED IN: 23 plant structures; EXPRESSED DURING: 13 growth stages; Has 46 Blast hits to 46 proteins in 17 species: Archae - 0; Bacteria - 0; Metazoa - 0; Fungi - 0; Plants - 46; Viruses - 0; Other Eukaryotes - 0 (source: NCBI …	T	32.7606	29.1374	10.2637	6.78459	29.6961	33.2978	0.165288	0.574381	0.730126	10.7985	27.1981	-1.33078	0.000140646	0.00125979	6.78074	10.2087	-0.590844	0.158415	0.512975
Phvul.004G022100		0				35.2	not assigned.unknown	not assigned	Phvul.004G022100	no hits & (original description: no original description)	T	98.7718	182.672	74.5624	49.2266	89.5017	196.188	1.13218	0.000246896	0.00156185	78.8003	164.467	-1.06087	0.00212437	0.0118517	49.1306	74.1815	-0.594419	0.198016	0.558186
Phvul.004G022600		0	PF05542 - Protein of unknown function (DUF760) (DUF760) (1 of 8)			35.2	not assigned.unknown	not assigned	Phvul.004G022600	(at5g14970 : 320.0) unknown protein; BEST Arabidopsis thaliana protein match is: unknown protein (TAIR:AT2G14910.1); Has 579 Blast hits to 397 proteins in 95 species: Archae - 0; Bacteria - 294; Metazoa - 0; Fungi - 0; Plants - 86; Viruses - 0; Other Eukaryotes - 199 (source: NCBI BLink). & (reliability: 640.0) & (original description: no original description)	T	21.4396	21.435	20.0104	27.3872	19.1924	24.0357	0.324708	0.207829	0.377799	21.4412	19.8014	0.11408	0.584109	0.734569	27.1065	20.0351	0.436017	0.171	0.530047
Phvul.004G023400		0				35.2	not assigned.unknown	not assigned	Phvul.004G023400	(at1g74860 : 110.0) unknown protein; BEST Arabidopsis thaliana protein match is: unknown protein (TAIR:AT1G19010.1); Has 210 Blast hits to 193 proteins in 61 species: Archae - 0; Bacteria - 9; Metazoa - 75; Fungi - 18; Plants - 58; Viruses - 1; Other Eukaryotes - 49 (source: NCBI BLink). & (reliability: 220.0) & (original description: no original description)	T	6.31985	2.96318	1.47204	2.59108	5.73794	3.32975	-0.784885	0.00612777	0.0248031	1.59437	2.74277	-0.781004	0.0863246	0.206991	2.59078	1.49536	0.791827	0.117235	0.451004
Phvul.004G024400		0				35.2	not assigned.unknown	not assigned	Phvul.004G024400	no hits & (original description: no original description)	T	85.9938	81.8451	41.2466	33.556	79.5365	88.7315	0.157719	0.637106	0.777992	44.0151	74.0625	-0.74982	0.018028	0.0640559	33.4031	41.277	-0.305445	0.293553	0.653067
Phvul.004G025800		0				35.2	not assigned.unknown	not assigned	Phvul.004G025800	no hits & (original description: no original description)	T	28.8082	7.76579	2.56565	1.69269	25.693	8.55622	-1.5864	0.000728421	0.00405431	2.77645	7.08437	-1.34289	0.0100929	0.040981	1.77111	2.62933	-0.567728	0.520324	0.806371
Phvul.004G027100		0				35.2	not assigned.unknown	not assigned	Phvul.004G027100	(at3g28760 : 496.0) CONTAINS InterPro DOMAIN/s: 3-dehydroquinate synthase, prokaryotic-type (InterPro:IPR002812); Has 35333 Blast hits to 34131 proteins in 2444 species: Archae - 798; Bacteria - 22429; Metazoa - 974; Fungi - 991; Plants - 531; Viruses - 0; Other Eukaryotes - 9610 (source: NCBI BLink). & (gnl|cdd|85797 : 420.0) no description available & (reliability: 992.0) & (original descriptio…	T	4.43026	4.72813	8.08324	4.65766	4.03203	5.41692	0.426339	0.212176	0.383142	8.62864	4.43036	0.960629	0.00966172	0.0395872	4.67393	8.08496	-0.790383	0.12201	0.457362
Phvul.004G028000		0	PTHR14387 - THADA/DEATH RECEPTOR INTERACTING PROTEIN (1 of 1)			35.2	not assigned.unknown	not assigned	Phvul.004G028000	(at3g55160 : 2132.0) unknown protein; EXPRESSED IN: 11 plant structures; EXPRESSED DURING: 4 anthesis, F mature embryo stage, petal differentiation and expansion stage, E expanded cotyledon stage, D bilateral stage; CONTAINS InterPro DOMAIN/s: Protein of unknown function DUF2428, death-receptor-like (InterPro:IPR019442); Has 357 Blast hits to 330 proteins in 163 species: Archae - 0; Bacteria - 0;…	T	0.806636	0.386698	0.313792	0.134178	0.747152	0.420801	-0.828664	0.0964229	0.219205	0.343414	0.351305	-0.0333534	0.950032	0.972308	0.138788	0.320339	-1.20209	0.0481872	0.314749
Phvul.004G031300		0	PTHR33971:SF1 - GENOMIC DNA, CHROMOSOME 3, P1 CLONE:MRI12 (1 of 1)			35.2	not assigned.unknown	not assigned	Phvul.004G031300	no hits & (original description: no original description)	T	52.9931	48.0697	38.1084	20.1745	47.8158	53.4544	0.160831	0.437906	0.613899	40.5676	44.1603	-0.122277	0.492579	0.662723	20.052	38.0173	-0.922912	0.00173165	0.0768068
Phvul.004G033300		0	PF14234 - Domain of unknown function (DUF4336) (DUF4336) (1 of 1)			35.2	not assigned.unknown	not assigned	Phvul.004G033300	(at3g01060 : 647.0) unknown protein; Has 35333 Blast hits to 34131 proteins in 2444 species: Archae - 798; Bacteria - 22429; Metazoa - 974; Fungi - 991; Plants - 531; Viruses - 0; Other Eukaryotes - 9610 (source: NCBI BLink). & (reliability: 1294.0) & (original description: no original description)	T	11.3221	17.351	7.85815	8.6959	10.3777	19.3278	0.897215	0.000244365	0.00154788	8.43922	15.9684	-0.920543	5.4268e-05	0.000562048	8.69323	7.88614	0.140386	0.745107	0.912993
Phvul.004G034866		0				35.2	not assigned.unknown	not assigned	Phvul.004G034866	no hits & (original description: no original description)	T	7.22812	33.4246	6.59669	4.13086	6.6395	35.6211	2.42356	0.0366118	0.104749	7.0339	30.1141	-2.09421	4.05501e-06	6.21098e-05	4.20704	6.63712	-0.65736	0.226534	0.590747
Phvul.004G035200		0				35.2	not assigned.unknown	not assigned	Phvul.004G035200	no hits & (original description: no original description)	T	12.7841	15.67	6.28995	5.88008	11.4896	16.9644	0.561878	0.167339	0.3247	6.78996	14.1933	-1.06096	0.0101487	0.0411285	5.93134	6.37418	-0.10438	0.802235	0.9357
Phvul.004G038400		0				35.2	not assigned.unknown	not assigned	Phvul.004G038400	no hits & (original description: no original description)	T	132.691	59.0757	239.126	364.573	122.64	67.8714	-0.853417	0.0134513	0.0472021	257.304	55.4625	2.21331	1.08001e-11	6.82254e-10	362.067	239.773	0.594556	0.0707471	0.367846
Phvul.004G038600		0				35.2	not assigned.unknown	not assigned	Phvul.004G038600	no hits & (original description: no original description)	T	22.8793	171.906	287.85	327.829	21.0201	194.233	3.20797	8.27488e-20	4.66314e-18	306.682	159.677	0.941515	5.48175e-05	0.000567482	326.183	287.284	0.183108	0.606055	0.852301
Phvul.004G041100		0	KOG3241 - Uncharacterized conserved protein (1 of 1)			35.2	not assigned.unknown	not assigned	Phvul.004G041100	(at3g02220 : 222.0) unknown protein; CONTAINS InterPro DOMAIN/s: Protein of unknown function DUF2039 (InterPro:IPR019351); Has 215 Blast hits to 215 proteins in 94 species: Archae - 2; Bacteria - 2; Metazoa - 125; Fungi - 4; Plants - 38; Viruses - 0; Other Eukaryotes - 44 (source: NCBI BLink). & (gnl|cdd|38451 : 167.0) no description available & (reliability: 444.0) & (original description: no or…	T	42.9234	52.0671	30.2359	21.2318	39.1443	57.8286	0.562967	0.0102781	0.038058	32.1572	47.8924	-0.574218	0.0098945	0.0403761	21.1583	30.1655	-0.511526	0.189554	0.551307
Phvul.004G042100		0				35.2	not assigned.unknown	not assigned	Phvul.004G042100	no hits & (original description: no original description)	T	49.6582	14.8298	9.80952	13.9558	45.5992	16.3929	-1.47603	4.3528e-06	4.24642e-05	10.6777	13.5791	-0.349123	0.351712	0.535966	13.9067	9.94956	0.485799	0.257765	0.624253
Phvul.004G044700		0	K16750 - biogenesis of lysosome-related organelles complex 1 subunit 2 (BLOC1S2) (1 of 1)			35.2	not assigned.unknown	not assigned	Phvul.004G044700	(at5g49550 : 136.0) Putative homolog of mammalian BLOC-1 Subunit 2. Protein - protein interaction with BLOS1.; CONTAINS InterPro DOMAIN/s: Biogenesis of lysosome-related organelles complex-1, subunit 2 (InterPro:IPR019269); Has 30201 Blast hits to 17322 proteins in 780 species: Archae - 12; Bacteria - 1396; Metazoa - 17338; Fungi - 3422; Plants - 5037; Viruses - 0; Other Eukaryotes - 2996 (source…	T	81.3349	89.0219	120.526	135.191	74.7795	100.322	0.423978	0.119006	0.254982	129.215	82.492	0.647128	0.00734773	0.0320725	134.178	120.664	0.153138	0.590347	0.846384
Phvul.004G046500		0				35.2	not assigned.unknown	not assigned	Phvul.004G046500	no hits & (original description: no original description)	T	33.3721	35.3746	17.7775	11.7818	30.5559	38.9203	0.348887	0.272004	0.452743	18.8443	32.4147	-0.778562	0.0452632	0.128613	11.8157	17.793	-0.591063	0.2174	0.582639
Phvul.004G048600		0				35.2	not assigned.unknown	not assigned	Phvul.004G048600	no hits & (original description: no original description)	T	10.8703	46.7141	19.3916	17.5437	10.2241	51.377	2.32902	1.31649e-09	2.38322e-08	20.5061	42.7778	-1.05546	0.0054183	0.0252148	17.5494	19.4021	-0.145143	0.776868	0.927501
Phvul.004G049100		0				35.2	not assigned.unknown	not assigned	Phvul.004G049100	(at5g15880 : 126.0) unknown protein; Has 1807 Blast hits to 1807 proteins in 277 species: Archae - 0; Bacteria - 0; Metazoa - 736; Fungi - 347; Plants - 385; Viruses - 0; Other Eukaryotes - 339 (source: NCBI BLink). & (reliability: 252.0) & (original description: no original description)	T	19.8429	17.1621	21.2064	20.3438	17.8469	19.4378	0.123301	0.65719	0.794212	22.8301	16.0008	0.511943	0.0526745	0.143777	20.2039	21.2955	-0.0756604	0.77186	0.924776
Phvul.004G050600		0				35.2	not assigned.unknown	not assigned	Phvul.004G050600	(at5g37480 : 80.1) unknown protein; Has 30201 Blast hits to 17322 proteins in 780 species: Archae - 12; Bacteria - 1396; Metazoa - 17338; Fungi - 3422; Plants - 5037; Viruses - 0; Other Eukaryotes - 2996 (source: NCBI BLink). & (reliability: 160.2) & (original description: no original description)	T	101.743	49.1847	45.9337	64.1152	93.826	54.7044	-0.778318	0.00320372	0.0143634	49.3378	45.1978	0.126243	0.58524	0.735497	63.8276	46.1121	0.46879	0.0900902	0.408258
Phvul.004G055100		0				35.2	not assigned.unknown	not assigned	Phvul.004G055100	(at3g01860 : 83.2) unknown protein; FUNCTIONS IN: molecular_function unknown; INVOLVED IN: response to cadmium ion; EXPRESSED IN: 24 plant structures; EXPRESSED DURING: 13 growth stages; BEST Arabidopsis thaliana protein match is: unknown protein (TAIR:AT3G27210.1); Has 64 Blast hits to 64 proteins in 13 species: Archae - 0; Bacteria - 0; Metazoa - 5; Fungi - 0; Plants - 59; Viruses - 0; Other Eu…	T	17.3737	12.504	9.53888	5.13418	15.7222	13.9181	-0.17591	0.49418	0.664885	10.0584	11.5344	-0.195227	0.608412	0.75251	5.15266	9.50332	-0.882221	0.103372	0.431177
Phvul.004G055300		0				35.2	not assigned.unknown	not assigned	Phvul.004G055300	(at3g01810 : 523.0) FUNCTIONS IN: molecular_function unknown; INVOLVED IN: biological_process unknown; EXPRESSED IN: 21 plant structures; EXPRESSED DURING: 13 growth stages; BEST Arabidopsis thaliana protein match is: nucleolar protein gar2-related (TAIR:AT2G42320.2). & (reliability: 1046.0) & (original description: no original description)	T	0.540131	1.11846	1.43839	0.855058	0.496034	1.26904	1.35543	0.003607	0.0158889	1.54492	1.04367	0.565271	0.0808311	0.197378	0.862888	1.44798	-0.744976	0.0781062	0.381686
Phvul.004G058000		0	PTHR31485:SF7 - PEPTIDYL SERINE ALPHA-GALACTOSYLTRANSFERASE (1 of 2)			35.2	not assigned.unknown	not assigned	Phvul.004G058000	(at3g01720 : 1191.0) unknown protein; FUNCTIONS IN: molecular_function unknown; INVOLVED IN: biological_process unknown; LOCATED IN: endomembrane system; EXPRESSED IN: 24 plant structures; EXPRESSED DURING: 13 growth stages; BEST Arabidopsis thaliana protein match is: unknown protein (TAIR:AT5G25265.1); Has 374 Blast hits to 211 proteins in 23 species: Archae - 0; Bacteria - 0; Metazoa - 0; Fungi…	T	8.14777	11.291	6.33408	4.62367	7.44018	12.5774	0.757436	0.00145474	0.00737689	6.76931	10.3949	-0.61879	0.00207805	0.0116444	4.58281	6.33702	-0.466895	0.132125	0.474926
Phvul.004G061400		0	PTHR11945:SF176 - PROTEIN AGAMOUS-LIKE 82 (1 of 13)			35.2	not assigned.unknown	not assigned	Phvul.004G061400	no hits & (original description: no original description)	T	5.24594	0.457595	5.26905	12.9652	4.90651	0.589594	-3.05565	6.76368e-05	0.000504171	5.84622	0.4829	3.59078	3.7201e-06	5.74418e-05	12.9967	5.4174	1.26359	0.0222021	0.230935
Phvul.004G061700		0				35.2	not assigned.unknown	not assigned	Phvul.004G061700	no hits & (original description: no original description)	T	67.4938	66.5671	12.7626	6.29054	61.8404	73.6387	0.251889	0.300129	0.482471	13.5477	60.9878	-2.16672	1.41558e-13	1.26452e-11	6.39355	12.7726	-0.998777	0.0703899	0.367098
Phvul.004G062900		0				35.2	not assigned.unknown	not assigned	Phvul.004G062900	(at5g16030 : 197.0) unknown protein; FUNCTIONS IN: molecular_function unknown; INVOLVED IN: biological_process unknown; LOCATED IN: cellular_component unknown; EXPRESSED IN: 20 plant structures; EXPRESSED DURING: 13 growth stages; BEST Arabidopsis thaliana protein match is: unknown protein (TAIR:AT3G02500.1); Has 30201 Blast hits to 17322 proteins in 780 species: Archae - 12; Bacteria - 1396; Met…	T	35.4374	12.6835	20.3822	15.4289	32.1198	14.4543	-1.15179	6.89886e-05	0.000512652	21.7355	11.8701	0.872304	0.00172363	0.0100168	15.4099	20.3643	-0.401903	0.43487	0.757486
Phvul.004G066700		0	PTHR34542:SF1 - 50S RIBOSOMAL PROTEIN RELATED PROTEIN (1 of 2)			35.2	not assigned.unknown	not assigned	Phvul.004G066700	no hits & (original description: no original description)	T	15.7123	8.13529	26.6584	55.0837	14.153	9.07371	-0.641301	0.0886915	0.20577	29.1367	7.49397	1.95762	5.90609e-07	1.14952e-05	54.3866	26.9714	1.01226	0.0439536	0.303047
Phvul.004G067500		0	PF13891 - Potential DNA-binding domain (zf-C3Hc3H) (1 of 2)			35.2	not assigned.unknown	not assigned	Phvul.004G067500	(at2g31600 : 159.0) unknown protein; FUNCTIONS IN: molecular_function unknown; INVOLVED IN: biological_process unknown; LOCATED IN: chloroplast; BEST Arabidopsis thaliana protein match is: unknown protein (TAIR:AT3G53860.1); Has 35333 Blast hits to 34131 proteins in 2444 species: Archae - 798; Bacteria - 22429; Metazoa - 974; Fungi - 991; Plants - 531; Viruses - 0; Other Eukaryotes - 9610 (source…	T	12.0931	8.19518	3.26426	4.03302	11.0423	9.00101	-0.295156	0.330408	0.513283	3.54963	7.48589	-1.07543	0.00366657	0.018432	4.04991	3.3214	0.284411	0.558114	0.827888
Phvul.004G067900		0	PF05553 - Cotton fibre expressed protein (DUF761) (1 of 36)			35.2	not assigned.unknown	not assigned	Phvul.004G067900	(at1g52140 : 87.8) unknown protein; BEST Arabidopsis thaliana protein match is: unknown protein (TAIR:AT3G16330.1); Has 114 Blast hits to 114 proteins in 15 species: Archae - 0; Bacteria - 0; Metazoa - 0; Fungi - 0; Plants - 114; Viruses - 0; Other Eukaryotes - 0 (source: NCBI BLink). & (reliability: 175.6) & (original description: no original description)	T	19.5093	10.8796	5.18464	2.94637	17.7267	11.809	-0.586304	0.0929931	0.213535	5.66318	9.84443	-0.799776	0.0873839	0.208699	3.01175	5.26798	-0.804731	0.179517	0.539096
Phvul.004G069300		0				35.2	not assigned.unknown	not assigned	Phvul.004G069300	(at5g55610 : 270.0) unknown protein; LOCATED IN: mitochondrion, plastid, membrane; EXPRESSED IN: 25 plant structures; EXPRESSED DURING: 13 growth stages; Has 35333 Blast hits to 34131 proteins in 2444 species: Archae - 798; Bacteria - 22429; Metazoa - 974; Fungi - 991; Plants - 531; Viruses - 0; Other Eukaryotes - 9610 (source: NCBI BLink). & (reliability: 540.0) & (original description: no origi…	T	35.6692	21.7314	14.9495	8.06414	32.3628	23.9687	-0.43328	0.0561569	0.145763	15.9189	19.9198	-0.322581	0.18689	0.353878	8.03351	14.9322	-0.894151	0.00241079	0.0900102
Phvul.004G069600		0				35.2	not assigned.unknown	not assigned	Phvul.004G069600	(at5g13950 : 417.0) unknown protein; FUNCTIONS IN: molecular_function unknown; INVOLVED IN: biological_process unknown; LOCATED IN: cellular_component unknown; EXPRESSED IN: 23 plant structures; EXPRESSED DURING: 13 growth stages; BEST Arabidopsis thaliana protein match is: unknown protein (TAIR:AT1G02290.1). & (reliability: 834.0) & (original description: no original description)	T	3.15884	2.62031	3.07844	4.72839	2.82502	2.93756	0.0564568	0.850417	0.917171	3.29767	2.42247	0.444578	0.0655074	0.16902	4.67541	3.08644	0.599254	0.0907208	0.409778
Phvul.004G070600		0				35.2	not assigned.unknown	not assigned	Phvul.004G070600	no hits & (original description: no original description)	T	257.382	400.177	371.631	298.216	233.19	443.952	0.928894	3.9078e-06	3.85152e-05	397.569	367.315	0.114108	0.539794	0.700687	295.91	371.47	-0.328094	0.195725	0.556714
Phvul.004G070700		0				35.2	not assigned.unknown	not assigned	Phvul.004G070700	(at3g26950 : 569.0) unknown protein; Has 27 Blast hits to 27 proteins in 8 species: Archae - 0; Bacteria - 0; Metazoa - 0; Fungi - 0; Plants - 27; Viruses - 0; Other Eukaryotes - 0 (source: NCBI BLink). & (reliability: 1138.0) & (original description: no original description)	T	8.94435	4.95551	3.5898	2.96503	8.11751	5.52024	-0.556346	0.0303516	0.0903344	3.85719	4.57064	-0.245224	0.423173	0.603311	2.97076	3.6094	-0.281293	0.444267	0.761981
Phvul.004G080100		0	PTHR34132:SF1 - EMB (1 of 2)			35.2	not assigned.unknown	not assigned	Phvul.004G080100	(at5g18150 : 84.0) Methyltransferase-related protein; FUNCTIONS IN: molecular_function unknown; INVOLVED IN: biological_process unknown; LOCATED IN: endomembrane system; EXPRESSED IN: 24 plant structures; EXPRESSED DURING: 15 growth stages; BEST Arabidopsis thaliana protein match is: unknown protein (TAIR:AT5G14602.1); Has 1807 Blast hits to 1807 proteins in 277 species: Archae - 0; Bacteria - 0;…	T	130.993	50.7484	21.8762	12.0448	119.647	55.808	-1.10027	0.00017093	0.00113874	23.309	46.1686	-0.98494	0.00492377	0.023341	12.1373	21.9068	-0.851856	0.0502261	0.320106
Phvul.004G080700		0	PTHR33646:SF2 - F20H23.8 PROTEIN-RELATED (1 of 2)			35.2	not assigned.unknown	not assigned	Phvul.004G080700	(at5g18130 : 129.0) unknown protein; BEST Arabidopsis thaliana protein match is: unknown protein (TAIR:AT3G03870.1); Has 35333 Blast hits to 34131 proteins in 2444 species: Archae - 798; Bacteria - 22429; Metazoa - 974; Fungi - 991; Plants - 531; Viruses - 0; Other Eukaryotes - 9610 (source: NCBI BLink). & (reliability: 258.0) & (original description: no original description)	T	3.38316	5.09337	7.71744	11.0083	3.07165	5.74497	0.903491	0.0191829	0.0627068	8.29629	4.72524	0.81088	0.00512616	0.0241204	10.9352	7.7591	0.49429	0.229452	0.594789
Phvul.004G085900		0				35.2	not assigned.unknown	not assigned	Phvul.004G085900	no hits & (original description: no original description)	T	75.8108	79.8482	78.1196	80.3908	69.202	90.1954	0.382333	0.130542	0.272291	83.2383	74.1523	0.166681	0.458004	0.633767	79.9007	78.0104	0.0344822	0.907538	0.971208
Phvul.004G086600		0				35.2	not assigned.unknown	not assigned	Phvul.004G086600	no hits & (original description: no original description)	T	0.58817	11.7757	11.8236	5.68514	0.650029	12.9753	4.319	2.04329e-12	5.43743e-11	12.95	10.774	0.26298	0.570132	0.723397	5.80742	12.0139	-1.04572	0.144404	0.492273
Phvul.004G088900		0	PTHR15863:SF2 - UPF0544 PROTEIN C5ORF45 (1 of 1)			35.2	not assigned.unknown	not assigned	Phvul.004G088900	(at1g71760 : 139.0) unknown protein; FUNCTIONS IN: molecular_function unknown; INVOLVED IN: biological_process unknown; LOCATED IN: cellular_component unknown; EXPRESSED IN: shoot apex, embryo, leaf whorl, flower, seed; EXPRESSED DURING: F mature embryo stage, petal differentiation and expansion stage, E expanded cotyledon stage, D bilateral stage; Has 84 Blast hits to 84 proteins in 35 species: …	T	10.932	10.6757	5.2583	1.58647	10.0843	11.8102	0.22785	0.464619	0.638167	5.51271	9.78855	-0.823027	0.0499916	0.138152	1.64237	5.23855	-1.67154	0.0311626	0.266731
Phvul.004G092800		0	PTHR33621:SF2 - T17B22.18 PROTEIN (1 of 1)			35.2	not assigned.unknown	not assigned	Phvul.004G092800	no hits & (original description: no original description)	T	1.12671	0.375224	0	0.0392735	1.01714	0.422538	-1.26717	0.0105629	0.0389143	0.0130493	0.347973	-4.74539	1.86998e-05	0.000226978	0.0511838	0.0121849	2.07734	0.237102	NA
Phvul.004G094500		0				35.2	not assigned.unknown	not assigned	Phvul.004G094500	no hits & (original description: no original description)	T	42.9012	9.26906	3.90145	13.0003	39.3208	10.2394	-1.94152	1.83784e-07	2.37412e-06	4.41569	8.49958	-0.947058	0.10421	0.235529	13.1112	4.10906	1.6738	0.00176379	0.0768068
Phvul.004G094600		0	PF02496 - ABA/WDS induced protein (ABA_WDS) (1 of 2)			35.2	not assigned.unknown	not assigned	Phvul.004G094600	no hits & (original description: no original description)	T	576.294	238.267	268.203	288.939	523.99	263.436	-0.992091	1.01708e-05	9.18172e-05	285.77	217.894	0.39132	0.0492389	0.136771	286.203	267.649	0.0966529	0.672187	0.883302
Phvul.004G098201		0				35.2	not assigned.unknown	not assigned	Phvul.004G098201	no hits & (original description: no original description)	T	32.4079	35.4187	18.9088	8.93156	30.0668	38.7238	0.364859	0.390768	0.570875	20.2724	32.3931	-0.674178	0.06026	0.15852	9.11877	19.0218	-1.06044	0.0736948	0.374035
Phvul.004G098301		0	PF04554 - Extensin-like region (Extensin_2) (1 of 3)			35.2	not assigned.unknown	not assigned	Phvul.004G098301	(original description: no original description)	T	0.663117	3.61378	0.948893	0.371392	0.600422	4.06498	2.7593	2.1238e-12	5.63289e-11	1.02078	3.34653	-1.70806	6.36355e-07	1.22493e-05	0.390941	0.961707	-1.29792	0.0268056	0.251
Phvul.004G101300		0	PF11341 - Protein of unknown function (DUF3143) (DUF3143) (1 of 1)			35.2	not assigned.unknown	not assigned	Phvul.004G101300	(at5g52960 : 170.0) unknown protein; FUNCTIONS IN: molecular_function unknown; INVOLVED IN: biological_process unknown; LOCATED IN: chloroplast; EXPRESSED IN: 23 plant structures; EXPRESSED DURING: 13 growth stages; CONTAINS InterPro DOMAIN/s: Protein of unknown function DUF3143 (InterPro:IPR021489); Has 1807 Blast hits to 1807 proteins in 277 species: Archae - 0; Bacteria - 0; Metazoa - 736; Fun…	T	22.4257	22.1572	13.8321	10.9734	20.257	24.7571	0.28945	0.257929	0.437246	14.7726	20.4662	-0.469058	0.0611675	0.160389	10.9562	13.8598	-0.339288	0.284939	0.645797
Phvul.004G102700		0	PTHR34576:SF3 - MEMBRANE-ASSOCIATED KINASE REGULATOR 6-RELATED (1 of 2)			35.2	not assigned.unknown	not assigned	Phvul.004G102700	(at5g52900 : 132.0) unknown protein; Has 30201 Blast hits to 17322 proteins in 780 species: Archae - 12; Bacteria - 1396; Metazoa - 17338; Fungi - 3422; Plants - 5037; Viruses - 0; Other Eukaryotes - 2996 (source: NCBI BLink). & (reliability: 264.0) & (original description: no original description)	T	5.71403	0.860375	0.682076	0.088678	5.18704	0.992926	-2.38471	6.8284e-05	0.000508362	0.784273	0.815992	-0.0560126	0.953525	0.97451	0.157485	0.739092	-2.22255	0.074906	0.375112
Phvul.004G108100		0				35.2	not assigned.unknown	not assigned	Phvul.004G108100	(at4g28310 : 126.0) unknown protein; BEST Arabidopsis thaliana protein match is: unknown protein (TAIR:AT1G52270.1); Has 30201 Blast hits to 17322 proteins in 780 species: Archae - 12; Bacteria - 1396; Metazoa - 17338; Fungi - 3422; Plants - 5037; Viruses - 0; Other Eukaryotes - 2996 (source: NCBI BLink). & (reliability: 252.0) & (original description: no original description)	T	178.365	238.135	100.453	44.8983	165.391	271.224	0.713623	0.0346559	0.1004	106.259	222.006	-1.06286	5.86106e-05	0.000598084	44.8712	99.9197	-1.15488	0.0691507	0.363945
Phvul.004G108200		0				35.2	not assigned.unknown	not assigned	Phvul.004G108200	(at4g28310 : 117.0) unknown protein; BEST Arabidopsis thaliana protein match is: unknown protein (TAIR:AT1G52270.1); Has 30201 Blast hits to 17322 proteins in 780 species: Archae - 12; Bacteria - 1396; Metazoa - 17338; Fungi - 3422; Plants - 5037; Viruses - 0; Other Eukaryotes - 2996 (source: NCBI BLink). & (reliability: 234.0) & (original description: no original description)	T	45.9438	43.4291	14.7218	8.04995	42.3922	48.5297	0.195108	0.498656	0.668541	15.7448	39.9933	-1.34462	3.66827e-10	1.68785e-08	8.08139	14.7492	-0.86736	0.0633078	0.349964
Phvul.004G109200		0				35.2	not assigned.unknown	not assigned	Phvul.004G109200	no hits & (original description: no original description)	T	125.02	19.5153	4.06505	3.72147	113.476	21.7055	-2.38649	6.3406e-14	2.00076e-12	4.50753	18.0386	-1.99483	2.75767e-06	4.44414e-05	3.92348	4.23669	-0.109527	0.894397	0.965912
Phvul.004G109700		0	PTHR21245:SF2 - RNA-BINDING PROTEIN 18-RELATED (1 of 1)			35.2	not assigned.unknown	not assigned	Phvul.004G109700	no hits & (original description: no original description)	T	36.9784	18.0831	21.2026	20.5909	33.5581	20.4876	-0.71163	0.00919073	0.0347628	22.827	16.8153	0.439517	0.120743	0.262117	20.4267	21.3053	-0.0601825	0.850883	0.952955
Phvul.004G117600		0				35.2	not assigned.unknown	not assigned	Phvul.004G117600	no hits & (original description: no original description)	T	26.9647	4.56898	2.40727	3.84686	24.3614	5.18361	-2.23264	2.70637e-10	5.37459e-09	2.78039	4.28881	-0.631257	0.286376	0.467508	4.00965	2.58296	0.638134	0.403091	0.738149
Phvul.004G122400		0				35.2	not assigned.unknown	not assigned	Phvul.004G122400	(at5g62140 : 199.0) unknown protein; FUNCTIONS IN: molecular_function unknown; INVOLVED IN: biological_process unknown; LOCATED IN: chloroplast; EXPRESSED IN: 19 plant structures; EXPRESSED DURING: 13 growth stages; Has 60 Blast hits to 60 proteins in 24 species: Archae - 0; Bacteria - 14; Metazoa - 0; Fungi - 0; Plants - 45; Viruses - 0; Other Eukaryotes - 1 (source: NCBI BLink). & (reliability:…	T	6.2809	1.22692	0	0.167252	5.62396	1.3488	-2.06108	0.000196487	0.0012854	0.062519	1.1297	-4.18092	0.000768509	0.00515525	0.224963	0.0583777	1.95303	0.270992	NA
Phvul.004G123200		0	PTHR21726:SF51 - GENOMIC DNA, CHROMOSOME 5, P1 CLONE:MTG10 (1 of 2)			35.2	not assigned.unknown	not assigned	Phvul.004G123200	(at5g62170 : 176.0) unknown protein; BEST Arabidopsis thaliana protein match is: unknown protein (TAIR:AT5G51850.1); Has 381 Blast hits to 359 proteins in 81 species: Archae - 0; Bacteria - 16; Metazoa - 101; Fungi - 21; Plants - 99; Viruses - 3; Other Eukaryotes - 141 (source: NCBI BLink). & (reliability: 352.0) & (original description: no original description)	T	31.6137	4.54486	2.612	3.02263	28.5648	5.02923	-2.50588	2.35562e-17	1.0565e-15	2.83082	4.16693	-0.558498	0.112515	0.24908	3.00505	2.63769	0.188453	0.645727	0.870423
Phvul.004G123300		0				35.2	not assigned.unknown	not assigned	Phvul.004G123300	(at5g51840 : 181.0) unknown protein; Has 30201 Blast hits to 17322 proteins in 780 species: Archae - 12; Bacteria - 1396; Metazoa - 17338; Fungi - 3422; Plants - 5037; Viruses - 0; Other Eukaryotes - 2996 (source: NCBI BLink). & (reliability: 362.0) & (original description: no original description)	T	28.538	17.3422	25.1758	30.5431	25.8676	19.3756	-0.41688	0.0829031	0.195831	27.0589	16.0183	0.755881	0.000759824	0.00510448	30.3813	25.271	0.265545	0.322396	0.678088
Phvul.004G131000		0	PF00197 - Trypsin and protease inhibitor (Kunitz_legume) (1 of 24)			35.2	not assigned.unknown	not assigned	Phvul.004G131000	(original description: no original description)	T	23.0756	1.4423	0.0240186	0	21.0454	1.59249	-3.72685	4.89113e-17	2.126e-15	0.100465	1.34664	-3.75821	0.000963447	0.00624139	0.0748646	0.0935957	-0.318288	0.876655	NA
Phvul.004G132600		0	PF05633 - Protein of unknown function (DUF793) (DUF793) (1 of 9)			35.2	not assigned.unknown	not assigned	Phvul.004G132600	no hits & (original description: no original description)	T	1.45993	2.05657	4.1532	6.68054	1.30743	2.31726	0.825503	0.175982	0.336254	4.48455	1.92756	1.22022	0.00443724	0.0215529	6.65008	4.19696	0.663067	0.110662	0.440195
Phvul.004G133300		0				35.2	not assigned.unknown	not assigned	Phvul.004G133300	(at5g17460 : 304.0) unknown protein; FUNCTIONS IN: molecular_function unknown; INVOLVED IN: response to salt stress. & (reliability: 608.0) & (original description: no original description)	T	5.29125	2.8381	0.602374	1.62748	4.7525	3.14499	-0.595902	0.117201	0.252359	0.667871	2.61215	-1.94843	0.00108855	0.00689364	1.66162	0.63631	1.37333	0.0583149	0.338972
Phvul.004G133900		0	PF00228 - Bowman-Birk serine protease inhibitor family (Bowman-Birk_leg) (1 of 3)			35.2	not assigned.unknown	not assigned	Phvul.004G133900	no hits & (original description: no original description)	T	8.63596	688.691	47839.3	67945.6	8.18239	832.794	6.66929	1.2794e-06	1.38901e-05	52076.8	669.822	6.28071	7.99019e-10	3.31614e-08	67380.1	48204.6	0.483152	0.193161	0.554022
Phvul.004G134000		0	PF00228 - Bowman-Birk serine protease inhibitor family (Bowman-Birk_leg) (1 of 3)			35.2	not assigned.unknown	not assigned	Phvul.004G134000	(original description: no original description)	T	10.5663	2100.57	64050.9	99768.7	9.82678	2534.87	8.01097	1.25267e-09	2.27629e-08	69710.4	2038.95	5.09548	4.56589e-07	9.23189e-06	98692.8	64543.4	0.612677	0.100109	0.425735
Phvul.004G134100		0	PF00228 - Bowman-Birk serine protease inhibitor family (Bowman-Birk_leg) (1 of 3)			35.2	not assigned.unknown	not assigned	Phvul.004G134100	(original description: no original description)	T	3.24555	600.68	9208.37	7524.07	3.02819	718.754	7.89089	2.73427e-11	6.37782e-10	10063.6	577.864	4.12227	0.000750308	0.00505243	7461.85	9295.8	-0.317041	0.435068	0.757486
Phvul.004G135900		0	PF00149 - Calcineurin-like phosphoesterase (Metallophos) (1 of 64)			35.2	not assigned.unknown	not assigned	Phvul.004G135900	no hits & (original description: no original description)	T	14.8863	6.98994	3.47181	2.71068	13.4405	7.77699	-0.789205	0.00400637	0.0173075	3.72432	6.41139	-0.782067	0.0286708	0.0912138	2.73025	3.49567	-0.358431	0.402472	0.737669
Phvul.004G142300		0	PTHR24015:SF419 - NUCLEOTIDE-DIPHOSPHO-SUGAR TRANSFERASE DOMAIN-CONTAINING PROTEIN-RELATED (1 of 5)			35.2	not assigned.unknown	not assigned	Phvul.004G142300	(at4g19970 : 302.0) CONTAINS InterPro DOMAIN/s: Nucleotide-diphospho-sugar transferase, predicted (InterPro:IPR005069); BEST Arabidopsis thaliana protein match is: Nucleotide-diphospho-sugar transferase family protein (TAIR:AT5G44820.1); Has 801 Blast hits to 466 proteins in 35 species: Archae - 0; Bacteria - 0; Metazoa - 2; Fungi - 0; Plants - 750; Viruses - 0; Other Eukaryotes - 49 (source: NCB…	T	71.4703	39.2994	19.692	18.219	65.2614	43.7226	-0.577841	0.0138207	0.0482274	20.8357	36.132	-0.793136	0.000809331	0.00538321	18.1251	19.6054	-0.113659	0.731549	0.907055
Phvul.004G151900		0	PTHR34056:SF1 - GENOMIC DNA, CHROMOSOME 3, P1 CLONE: MRC8 (1 of 2)			35.2	not assigned.unknown	not assigned	Phvul.004G151900	(at3g18050 : 275.0) unknown protein; BEST Arabidopsis thaliana protein match is: unknown protein (TAIR:AT4G28100.1); Has 67 Blast hits to 66 proteins in 12 species: Archae - 0; Bacteria - 0; Metazoa - 0; Fungi - 0; Plants - 67; Viruses - 0; Other Eukaryotes - 0 (source: NCBI BLink). & (reliability: 550.0) & (original description: no original description)	T	19.8799	13.0386	7.3606	4.48378	17.9721	14.567	-0.302945	0.219735	0.392384	7.85791	12.0002	-0.610334	0.0189077	0.066235	4.50165	7.37186	-0.713216	0.0599374	0.343853
Phvul.004G153000		0	PTHR31852:SF44 - EMB (1 of 2)			35.2	not assigned.unknown	not assigned	Phvul.004G153000	(at5g42860 : 244.0) unknown protein; FUNCTIONS IN: molecular_function unknown; INVOLVED IN: biological_process unknown; LOCATED IN: plasma membrane; EXPRESSED IN: 19 plant structures; EXPRESSED DURING: 11 growth stages; BEST Arabidopsis thaliana protein match is: unknown protein (TAIR:AT1G45688.1); Has 1807 Blast hits to 1807 proteins in 277 species: Archae - 0; Bacteria - 0; Metazoa - 736; Fungi…	T	2.78198	4.96076	0.505243	0.979894	2.56763	5.40121	1.0726	0.0200855	0.0650239	0.557483	4.50586	-2.98801	5.12367e-05	0.000535746	1.01703	0.538273	0.911864	0.406548	0.73969
Phvul.004G156900		0				35.2	not assigned.unknown	not assigned	Phvul.004G156900	(at5g16110 : 120.0) unknown protein; FUNCTIONS IN: molecular_function unknown; INVOLVED IN: biological_process unknown; LOCATED IN: chloroplast; EXPRESSED IN: 24 plant structures; EXPRESSED DURING: 15 growth stages; BEST Arabidopsis thaliana protein match is: unknown protein (TAIR:AT3G02555.1); Has 133 Blast hits to 133 proteins in 18 species: Archae - 0; Bacteria - 0; Metazoa - 0; Fungi - 0; Pla…	T	206.44	154.353	100.282	173.228	186.532	168.786	-0.144261	0.525422	0.690968	107.36	140.328	-0.386344	0.11555	0.253954	171.261	100.316	0.771647	0.00428053	0.113912
Phvul.004G158400		0				35.2	not assigned.unknown	not assigned	Phvul.004G158400	no hits & (original description: no original description)	T	174.623	195.122	235.949	279.027	157.945	216.403	0.454303	0.0455686	0.123961	254.564	178.707	0.510252	0.0385873	0.11363	276.127	236.784	0.22181	0.445406	0.762633
Phvul.004G158500		0				35.2	not assigned.unknown	not assigned	Phvul.004G158500	no hits & (original description: no original description)	T	67.6737	41.3122	21.4268	20.345	61.6917	45.6948	-0.433068	0.0585797	0.150502	22.7166	37.826	-0.735087	0.0258945	0.0843408	20.2392	21.3578	-0.0778954	0.841578	0.949459
Phvul.004G162600		0				35.2	not assigned.unknown	not assigned	Phvul.004G162600	no hits & (original description: no original description)	T	8.90356	22.5499	145.316	189.578	8.21793	24.9902	1.60437	5.07428e-06	4.90036e-05	159.29	20.7416	2.94103	2.48181e-13	2.12562e-11	188.154	147.024	0.356139	0.404085	0.738855
Phvul.004G162800		0				35.2	not assigned.unknown	not assigned	Phvul.004G162800	no hits & (original description: no original description)	T	14.7289	6.79828	4.48426	6.33758	13.4816	7.62583	-0.822354	0.0317764	0.0936211	4.96116	6.33145	-0.352476	0.48294	0.654296	6.43859	4.64092	0.471404	0.446959	0.763166
Phvul.004G163500		0				35.2	not assigned.unknown	not assigned	Phvul.004G163500	no hits & (original description: no original description)	T	3.77292	8.38405	4.16759	2.06343	3.42412	9.21154	1.42753	7.81668e-05	0.000573383	4.46762	7.65838	-0.776451	0.0978386	0.225479	2.11867	4.19951	-0.986476	0.118649	0.452441
Phvul.004G163700		0				35.2	not assigned.unknown	not assigned	Phvul.004G163700	(at5g19540 : 581.0) unknown protein; FUNCTIONS IN: molecular_function unknown; INVOLVED IN: biological_process unknown; LOCATED IN: chloroplast; EXPRESSED IN: 22 plant structures; EXPRESSED DURING: 13 growth stages; Has 1807 Blast hits to 1807 proteins in 277 species: Archae - 0; Bacteria - 0; Metazoa - 736; Fungi - 347; Plants - 385; Viruses - 0; Other Eukaryotes - 339 (source: NCBI BLink). & (r…	T	4.11581	4.16098	3.48323	7.33245	3.68457	4.63803	0.332064	0.316822	0.499891	3.71486	3.82935	-0.0415704	0.907882	0.949955	7.243	3.49423	1.05082	0.028006	0.25422
Phvul.004G165100		0	PTHR34282:SF2 - GENOMIC DNA, CHROMOSOME 3, P1 CLONE:MSD24 (1 of 2)			35.2	not assigned.unknown	not assigned	Phvul.004G165100	(at3g24630 : 99.8) unknown protein; Has 5348 Blast hits to 3182 proteins in 353 species: Archae - 0; Bacteria - 481; Metazoa - 1959; Fungi - 405; Plants - 180; Viruses - 10; Other Eukaryotes - 2313 (source: NCBI BLink). & (reliability: 199.6) & (original description: no original description)	T	13.1472	6.14238	2.87686	1.69353	11.904	6.84438	-0.798435	0.000304461	0.00187789	3.05388	5.65916	-0.887212	0.000787311	0.00526132	1.69067	2.87467	-0.766685	0.0374056	0.285302
Phvul.004G165600		0	PTHR31852:SF25 - LATE EMBRYOGENESIS ABUNDANT PROTEIN, GROUP 2 (1 of 2)			35.2	not assigned.unknown	not assigned	Phvul.004G165600	(at1g45688 : 163.0) unknown protein; FUNCTIONS IN: molecular_function unknown; INVOLVED IN: biological_process unknown; LOCATED IN: plasma membrane; EXPRESSED IN: 22 plant structures; EXPRESSED DURING: 13 growth stages; BEST Arabidopsis thaliana protein match is: unknown protein (TAIR:AT5G42860.1); Has 35333 Blast hits to 34131 proteins in 2444 species: Archae - 798; Bacteria - 22429; Metazoa - 9…	T	38.7251	57.2667	79.9796	111.091	35.2985	64.6421	0.872906	0.000497508	0.00291115	86.1304	53.2299	0.693948	0.00830442	0.0352788	109.367	80.1953	0.447708	0.242854	0.608809
Phvul.004G171100		0				35.2	not assigned.unknown	not assigned	Phvul.004G171100	no hits & (original description: no original description)	T	90.9436	109.839	115.398	107.562	83.1652	121.839	0.550897	0.017596	0.0585312	124.016	100.929	0.296878	0.191102	0.359237	107.01	115.678	-0.112365	0.722033	0.903542
Phvul.004G172000		0				35.2	not assigned.unknown	not assigned	Phvul.004G172000	(at5g11780 : 146.0) unknown protein; Has 37 Blast hits to 37 proteins in 12 species: Archae - 0; Bacteria - 0; Metazoa - 0; Fungi - 3; Plants - 34; Viruses - 0; Other Eukaryotes - 0 (source: NCBI BLink). & (reliability: 292.0) & (original description: no original description)	T	35.8604	43.3034	22.2075	13.2749	32.7567	49.3632	0.591686	0.0355358	0.10238	23.3666	40.4913	-0.792662	0.00930334	0.0385554	13.2328	22.0451	-0.736201	0.171147	0.530196
Phvul.004G172100		0				35.2	not assigned.unknown	not assigned	Phvul.004G172100	(at4g29520 : 311.0) LOCATED IN: endoplasmic reticulum, plasma membrane; EXPRESSED IN: 23 plant structures; EXPRESSED DURING: 14 growth stages; CONTAINS InterPro DOMAIN/s: Saposin B (InterPro:IPR008139); Has 137 Blast hits to 137 proteins in 50 species: Archae - 2; Bacteria - 0; Metazoa - 41; Fungi - 10; Plants - 36; Viruses - 0; Other Eukaryotes - 48 (source: NCBI BLink). & (reliability: 622.0) &…	T	43.8189	80.4399	102.414	55.1403	39.5627	91.2815	1.20623	1.45962e-06	1.56201e-05	109.044	74.8248	0.54318	0.0325321	0.100168	54.9934	102.141	-0.89327	0.0457087	0.307961
Phvul.004G174800		0	PTHR12626//PTHR12626:SF5 - PROGRAMMED CELL DEATH 4 // SUBFAMILY NOT NAMED (1 of 1)			35.2	not assigned.unknown	not assigned	Phvul.004G174800	no hits & (original description: no original description)	T	2857.05	627.011	395.129	345.955	2608.49	697.909	-1.90209	1.83568e-14	6.23611e-13	422.684	574.271	-0.4423	0.0931624	0.217948	343.813	394.904	-0.199781	0.59249	0.847042
Phvul.005G002800		0				35.2	not assigned.unknown	not assigned	Phvul.005G002800	no hits & (original description: no original description)	T	188.819	146.301	205.94	264.054	171.196	163.362	-0.0675631	0.726977	0.842052	221.751	134.798	0.717969	0.00119315	0.00743461	261.514	206.485	0.340866	0.22781	0.591945
Phvul.005G007300		0				35.2	not assigned.unknown	not assigned	Phvul.005G007300	no hits & (original description: no original description)	T	15.7355	2.16704	0.361381	0	14.5009	2.67815	-2.43509	5.8074e-05	0.000439315	0.53193	2.16972	-2.0445	0.0755483	0.187828	0.1408	0.493466	-1.80428	0.312046	NA
Phvul.005G007400		0				35.2	not assigned.unknown	not assigned	Phvul.005G007400	no hits & (original description: no original description)	T	33.7322	1.67929	0	0	31.0121	1.96425	-3.97991	1.42201e-18	7.11003e-17	0.139951	1.61472	-3.53585	0.00504698	0.0238066	0.1408	0.13068	0.1081	0.960233	NA
Phvul.005G012500		0	PTHR10688 - PWWP DOMAIN-CONTAINING PROTEIN (1 of 3)			35.2	not assigned.unknown	not assigned	Phvul.005G012500	no hits & (original description: no original description)	T	1.87665	1.45544	0.577907	0.418442	1.71296	1.61454	-0.0856	0.831028	0.907286	0.619676	1.34297	-1.1117	0.0976365	0.225257	0.431058	0.587507	-0.447235	0.593057	0.847215
Phvul.005G013400		0	PTHR31060:SF8 - F8M12.23 PROTEIN (1 of 1)			35.2	not assigned.unknown	not assigned	Phvul.005G013400	(at4g10800 : 255.0) BEST Arabidopsis thaliana protein match is: BTB/POZ domain-containing protein (TAIR:AT3G05675.1); Has 1807 Blast hits to 1807 proteins in 277 species: Archae - 0; Bacteria - 0; Metazoa - 736; Fungi - 347; Plants - 385; Viruses - 0; Other Eukaryotes - 339 (source: NCBI BLink). & (reliability: 510.0) & (original description: no original description)	T	23.7095	13.6132	10.3233	9.71244	21.4085	15.1418	-0.499692	0.0407194	0.113783	11.0358	12.5472	-0.184227	0.488595	0.659399	9.66912	10.3422	-0.0981401	0.753501	0.916528
Phvul.005G017100		0				35.2	not assigned.unknown	not assigned	Phvul.005G017100	(at4g28230 : 126.0) unknown protein; Has 444 Blast hits to 358 proteins in 107 species: Archae - 0; Bacteria - 20; Metazoa - 179; Fungi - 26; Plants - 38; Viruses - 2; Other Eukaryotes - 179 (source: NCBI BLink). & (reliability: 252.0) & (original description: no original description)	T	17.299	11.8722	0.725787	0.936372	15.7397	12.8175	-0.296599	0.346472	0.529243	0.797135	10.7537	-3.73397	1.34311e-13	1.21479e-11	0.972528	0.758323	0.35519	0.647974	0.871294
Phvul.005G017300		0				35.2	not assigned.unknown	not assigned	Phvul.005G017300	no hits & (original description: no original description)	T	64.9884	219.724	31.0828	21.1392	59.1279	239.881	2.02041	0.137418	0.282503	32.9442	200.2	-2.60109	2.5408e-18	5.14186e-16	21.1758	31.0278	-0.550783	0.265416	0.631632
Phvul.005G017400		0				35.2	not assigned.unknown	not assigned	Phvul.005G017400	no hits & (original description: no original description)	T	311.179	20.9595	0.180139	0	284.14	22.6008	-3.65227	5.63557e-07	6.60655e-06	0.381424	18.9227	-5.66436	9.26308e-13	7.15636e-11	0.187161	0.354549	-0.916101	0.63409	NA
Phvul.005G017500		0				35.2	not assigned.unknown	not assigned	Phvul.005G017500	no hits & (original description: no original description)	T	164.336	39.8828	3.30176	1.24763	149.763	43.9566	-1.76853	0.0693939	0.17088	3.59957	36.4766	-3.33207	1.33346e-08	3.9757e-07	1.42462	3.41867	-1.25985	0.265558	0.631714
Phvul.005G017600		0				35.2	not assigned.unknown	not assigned	Phvul.005G017600	no hits & (original description: no original description)	T	122.909	3.19227	0.480372	0.361741	111.886	3.79219	-4.88238	8.70534e-08	1.19166e-06	0.707078	3.09281	-2.14797	0.0374463	0.111052	0.548841	0.655949	-0.244886	0.877832	NA
Phvul.005G017900		0				35.2	not assigned.unknown	not assigned	Phvul.005G017900	no hits & (original description: no original description)	T	80.9972	20.5592	8.07313	28.5824	74.4176	23.0803	-1.689	8.45017e-05	0.000614395	8.77282	19.1163	-1.12153	0.00533445	0.0248753	28.4178	8.22509	1.78672	1.09246e-05	0.00464361
Phvul.005G018000		0	2.7.11.1 - Non-specific serine/threonine protein kinase / Threonine-specific protein kinase (1 of 1198)			35.2	not assigned.unknown	not assigned	Phvul.005G018000	no hits & (original description: no original description)	T	240.259	19.3411	7.27977	3.50409	216.171	20.5495	-3.3951	1.91933e-06	2.01173e-05	7.78325	17.3482	-1.15412	0.0123941	0.0479898	3.55754	7.32009	-1.04429	0.0342951	0.27649
Phvul.005G018100		0				35.2	not assigned.unknown	not assigned	Phvul.005G018100	no hits & (original description: no original description)	T	0.233327	13.8136	3.18481	2.91938	0.237724	14.9489	5.97459	6.76962e-06	6.38065e-05	3.40077	12.516	-1.87669	3.64924e-07	7.51808e-06	2.91869	3.20019	-0.134855	0.776207	0.927272
Phvul.005G018200		0	PTHR15321 - TUMOR SUPPRESSOR P53-BINDING PROTEIN 1 (1 of 1)			35.2	not assigned.unknown	not assigned	Phvul.005G018200	no hits & (original description: no original description)	T	1.27376	0.777836	0.305406	0.174515	1.14647	0.851153	-0.430238	0.315318	0.49839	0.341077	0.710862	-1.05837	0.0467113	0.131697	0.18626	0.318653	-0.770676	0.258602	0.625186
Phvul.005G018400		0				35.2	not assigned.unknown	not assigned	Phvul.005G018400	no hits & (original description: no original description)	T	25.5903	26.9165	33.8566	22.8225	23.5697	30.4922	0.371708	0.237941	0.414133	36.3258	25.0591	0.534429	0.0927351	0.217324	22.7902	33.9497	-0.574501	0.114444	0.446257
Phvul.005G018800		0	PTHR33334:SF2 - GENOMIC DNA, CHROMOSOME 3, P1 CLONE: MQC3 (1 of 2)			35.2	not assigned.unknown	not assigned	Phvul.005G018800	no hits & (original description: no original description)	T	2.59146	9.62601	5.64822	11.942	2.43154	9.87837	2.0223	0.046398	0.125688	6.2361	8.51306	-0.449086	0.697752	0.817344	11.8966	5.75366	1.0486	0.0540436	0.329156
Phvul.005G019201		0				35.2	not assigned.unknown	not assigned	Phvul.005G019201	no hits & (original description: no original description)	T	1415.55	762.862	176.44	99.8848	1301.04	821.934	-0.662597	0.0323963	0.0950731	184.909	688.578	-1.8962	4.22029e-07	8.58626e-06	99.1877	174.872	-0.818209	0.0466574	0.311055
Phvul.005G019300		0				35.2	not assigned.unknown	not assigned	Phvul.005G019300	no hits & (original description: no original description)	T	610.861	339.05	170.533	106.874	552.888	370.459	-0.577697	0.0393574	0.110687	183.315	307.807	-0.747693	0.0741033	0.185323	105.055	171.045	-0.702998	0.223992	0.588363
Phvul.005G019400		0				35.2	not assigned.unknown	not assigned	Phvul.005G019400	no hits & (original description: no original description)	T	93.5507	104.161	17.522	11.949	86.2144	111.263	0.367817	0.310802	0.493657	18.58	93.617	-2.32938	4.15717e-08	1.09523e-06	12.0808	17.555	-0.539971	0.262982	0.629651
Phvul.005G019501		0				35.2	not assigned.unknown	not assigned	Phvul.005G019501	no hits & (original description: no original description)	T	1013.06	479.051	236.009	298.986	930.88	517.484	-0.847111	0.00480734	0.0202505	254.017	432.522	-0.767886	0.0268423	0.0867237	295.138	236.739	0.318257	0.405463	0.739457
Phvul.005G020500		0				35.2	not assigned.unknown	not assigned	Phvul.005G020500	(at2g26840 : 173.0) unknown protein; FUNCTIONS IN: molecular_function unknown; INVOLVED IN: biological_process unknown; LOCATED IN: chloroplast; BEST Arabidopsis thaliana protein match is: unknown protein (TAIR:AT3G43910.1). & (reliability: 346.0) & (original description: no original description)	T	7.8774	6.68275	2.61647	2.512	7.16993	7.30193	0.0258765	0.938594	0.966313	2.85243	6.10003	-1.09536	0.0050173	0.0236959	2.55366	2.66937	-0.0644171	0.882744	0.962151
Phvul.005G020800		0				35.2	not assigned.unknown	not assigned	Phvul.005G020800	(at3g52110 : 202.0) unknown protein; FUNCTIONS IN: molecular_function unknown; INVOLVED IN: biological_process unknown; LOCATED IN: cellular_component unknown; EXPRESSED IN: 20 plant structures; EXPRESSED DURING: 11 growth stages. & (reliability: 404.0) & (original description: no original description)	T	38.8968	15.8006	3.35922	2.23491	35.2642	17.0735	-1.04666	0.000494849	0.00289913	3.57877	14.3214	-1.99685	4.6157e-07	9.29153e-06	2.25613	3.37477	-0.583508	0.191755	0.553071
Phvul.005G023800		0				35.2	not assigned.unknown	not assigned	Phvul.005G023800	no hits & (original description: no original description)	T	7.56605	9.81625	10.6997	6.97082	6.89169	10.8947	0.660493	0.0653361	0.16346	11.6263	9.07042	0.357443	0.336624	0.520551	7.00071	10.8146	-0.626807	0.0999862	0.425565
Phvul.005G025500		0				35.2	not assigned.unknown	not assigned	Phvul.005G025500	no hits & (original description: no original description)	T	40.0003	40.8598	13.5245	18.0363	36.7391	44.1052	0.263409	0.496902	0.667235	14.631	36.85	-1.33105	0.0052629	0.024627	17.9806	13.7102	0.390821	0.45534	0.768224
Phvul.005G027300		0				35.2	not assigned.unknown	not assigned	Phvul.005G027300	no hits & (original description: no original description)	T	2.28284	40.9041	91.2993	98.77	2.15536	44.4987	4.36765	6.75802e-21	4.17151e-19	98.8388	37.0612	1.4151	0.000102788	0.000966909	98.4635	91.8264	0.100973	0.813355	0.93943
Phvul.005G030300		0				35.2	not assigned.unknown	not assigned	Phvul.005G030300	(at1g56180 : 338.0) unknown protein; INVOLVED IN: biological_process unknown; LOCATED IN: chloroplast; EXPRESSED IN: 23 plant structures; EXPRESSED DURING: 15 growth stages; BEST Arabidopsis thaliana protein match is: unknown protein (TAIR:AT5G27290.1); Has 436 Blast hits to 436 proteins in 83 species: Archae - 0; Bacteria - 153; Metazoa - 0; Fungi - 0; Plants - 160; Viruses - 0; Other Eukaryotes…	T	8.57017	4.91383	3.95864	2.41123	7.814	5.56336	-0.489752	0.128578	0.269678	4.24789	4.56427	-0.102702	0.773549	0.868069	2.42995	3.98864	-0.715673	0.0883532	0.404844
Phvul.005G031150		0				35.2	not assigned.unknown	not assigned	Phvul.005G031150	no hits & (original description: no original description)	T	458.131	398.573	100.835	43.7316	418.167	432.606	0.0489735	0.945868	0.970215	106.133	361.671	-1.76791	1.34987e-08	4.01812e-07	43.6325	100.135	-1.19818	0.0117026	0.178981
Phvul.005G031800		0				35.2	not assigned.unknown	not assigned	Phvul.005G031800	no hits & (original description: no original description)	T	73.1768	97.5019	134.892	154.601	67.0925	110.177	0.715721	0.00870553	0.0332214	144.419	90.512	0.673533	0.00492375	0.023341	153.517	135.005	0.18526	0.491558	0.790918
Phvul.005G033900		0				35.2	not assigned.unknown	not assigned	Phvul.005G033900	no hits & (original description: no original description)	T	165.453	1.02903	0	0	150.282	1.12347	-7.06605	2.14492e-09	3.80243e-08	0.139951	0.975806	-2.80043	0.0934093	0.218368	0.1408	0.13068	0.1081	0.960233	NA
Phvul.005G034200		0	K11667 - INO80 complex subunit C (INO80C, IES6) (1 of 1)			35.2	not assigned.unknown	not assigned	Phvul.005G034200	(at4g38495 : 169.0) CONTAINS InterPro DOMAIN/s: YL1 nuclear, C-terminal (InterPro:IPR013272); Has 279 Blast hits to 279 proteins in 147 species: Archae - 0; Bacteria - 0; Metazoa - 94; Fungi - 133; Plants - 35; Viruses - 0; Other Eukaryotes - 17 (source: NCBI BLink). & (gnl|cdd|39340 : 86.6) no description available & (gnl|cdd|34794 : 85.2) no description available & (reliability: 338.0) & (origi…	T	59.4746	44.4543	25.0175	20.7563	54.4588	48.6754	-0.162104	0.541246	0.70431	26.6282	40.5095	-0.60415	0.0386265	0.113692	20.7555	25.0034	-0.269298	0.484846	0.786434
Phvul.005G036132		0				35.2	not assigned.unknown	not assigned	Phvul.005G036132	no hits & (original description: no original description)	T	6.99374	19.224	9.71203	1.66409	6.38625	21.1543	1.72779	0.000198672	0.00129651	10.1367	17.5412	-0.782806	0.217073	0.389886	1.90772	9.72384	-2.34741	0.0196113	0.220103
Phvul.005G041100		0				35.2	not assigned.unknown	not assigned	Phvul.005G041100	(at2g44360 : 145.0) unknown protein; Has 23 Blast hits to 23 proteins in 10 species: Archae - 0; Bacteria - 0; Metazoa - 0; Fungi - 0; Plants - 23; Viruses - 0; Other Eukaryotes - 0 (source: NCBI BLink). & (reliability: 290.0) & (original description: no original description)	T	110.354	129.044	133.273	162.043	100.419	144.508	0.525159	0.0194297	0.0633465	142.281	118.94	0.258288	0.175416	0.339181	160.562	133.132	0.270242	0.230855	0.596769
Phvul.005G042200		0				35.2	not assigned.unknown	not assigned	Phvul.005G042200	no hits & (original description: no original description)	T	19.5826	1.80911	0.64521	2.77808	17.2604	2.15977	-2.99697	7.85609e-06	7.30065e-05	0.916859	1.75514	-0.953282	0.445631	0.624086	2.92798	0.836789	1.81809	0.0909254	0.409988
Phvul.005G042700		0				35.2	not assigned.unknown	not assigned	Phvul.005G042700	no hits & (original description: no original description)	T	1.29618	210.593	406.693	303.676	1.24948	236.341	7.56341	1.58482e-88	2.91973e-85	431.651	194.027	1.15356	4.34504e-06	6.59339e-05	302.616	404.961	-0.420291	0.369444	0.714751
Phvul.005G044200		0				35.2	not assigned.unknown	not assigned	Phvul.005G044200	(at2g21820 : 86.3) unknown protein; Has 45 Blast hits to 45 proteins in 13 species: Archae - 0; Bacteria - 0; Metazoa - 0; Fungi - 0; Plants - 45; Viruses - 0; Other Eukaryotes - 0 (source: NCBI BLink). & (reliability: 172.6) & (original description: no original description)	T	0.251048	0.434134	23.3035	217.705	0.363774	0.638313	0.812737	0.630351	0.772853	25.5289	0.514265	5.60542	2.33322e-18	4.82359e-16	213.461	23.651	3.17451	1.54257e-06	0.00160797
Phvul.005G051300		0				35.2	not assigned.unknown	not assigned	Phvul.005G051300	no hits & (original description: no original description)	T	0	5.78634	15.6979	38.3528	0.1418	6.58495	5.53748	3.08679e-07	3.81272e-06	17.4579	5.40395	1.68847	0.0052456	0.0245661	38.2224	16.0855	1.24951	0.030834	0.265373
Phvul.005G053700		0				35.2	not assigned.unknown	not assigned	Phvul.005G053700	no hits & (original description: no original description)	T	0.989923	64.3732	90.1022	96.7213	1.08713	73.5558	6.08033	5.49408e-35	9.96842e-33	97.2192	60.3328	0.687441	0.034035	0.103495	95.9322	90.5303	0.0839772	0.782648	0.928917
Phvul.005G056100		0				35.2	not assigned.unknown	not assigned	Phvul.005G056100	no hits & (original description: no original description)	T	0	0.562946	29.9379	241.51	0.119742	0.759867	2.66696	0.15055	0.30168	33.2973	0.610162	5.76358	3.41608e-05	0.000379034	236.898	30.5725	2.95418	0.00838612	0.154017
Phvul.005G057200		0	PTHR31568:SF17 - EXPRESSED PROTEIN (1 of 4)			35.2	not assigned.unknown	not assigned	Phvul.005G057200	no hits & (original description: no original description)	T	92.5084	27.3915	6.90776	1.59126	83.7872	29.2349	-1.51934	0.0012009	0.00626202	7.13091	24.5563	-1.78113	0.209459	0.381661	1.76473	6.89938	-1.96697	0.0800644	0.385785
Phvul.005G057400		0	PTHR31568:SF17 - EXPRESSED PROTEIN (1 of 4)			35.2	not assigned.unknown	not assigned	Phvul.005G057400	no hits & (original description: no original description)	T	202.41	37.5321	7.48158	16.8535	181.01	40.7078	-2.15281	1.39498e-07	1.84076e-06	7.87249	33.8362	-2.09469	0.000623399	0.00434896	16.5524	7.53174	1.13554	NA	NA
Phvul.005G057500		0				35.2	not assigned.unknown	not assigned	Phvul.005G057500	no hits & (original description: no original description)	T	258.827	433.396	227.43	204.121	236.577	479.846	1.02026	9.03874e-05	0.000652238	242.186	396.874	-0.71257	0.00339981	0.0173272	201.972	226.887	-0.167681	0.58104	0.841404
Phvul.005G057700		0				35.2	not assigned.unknown	not assigned	Phvul.005G057700	no hits & (original description: no original description)	T	15.7084	5.35408	0.691843	1.47675	14.6156	6.01061	-1.28243	0.0098349	0.0367466	0.866345	5.02228	-2.52215	0.00178559	0.0102828	1.61952	0.820695	0.979399	0.373394	0.715745
Phvul.005G059400		0				35.2	not assigned.unknown	not assigned	Phvul.005G059400	(at1g79200 : 83.6) unknown protein; Has 30201 Blast hits to 17322 proteins in 780 species: Archae - 12; Bacteria - 1396; Metazoa - 17338; Fungi - 3422; Plants - 5037; Viruses - 0; Other Eukaryotes - 2996 (source: NCBI BLink). & (reliability: 167.2) & (original description: no original description)	T	37.5486	28.8835	28.5907	46.1477	33.6972	32.5636	-0.0492145	0.862258	0.923552	30.8436	26.7636	0.202978	0.441169	0.620115	45.6657	28.7433	0.668484	0.031345	0.26743
Phvul.005G060400		0				35.2	not assigned.unknown	not assigned	Phvul.005G060400	no hits & (original description: no original description)	T	32.4126	20.1261	5.6359	0.0659173	29.6961	22.032	-0.430994	0.232392	0.40772	6.04295	18.3585	-1.59157	0.00154224	0.00916048	0.270536	5.743	-4.40537	2.57825e-05	0.00771493
Phvul.005G065400		0				35.2	not assigned.unknown	not assigned	Phvul.005G065400	(at1g78810 : 112.0) unknown protein; Has 35333 Blast hits to 34131 proteins in 2444 species: Archae - 798; Bacteria - 22429; Metazoa - 974; Fungi - 991; Plants - 531; Viruses - 0; Other Eukaryotes - 9610 (source: NCBI BLink). & (reliability: 224.0) & (original description: no original description)	T	15.8094	8.76272	5.53398	3.8605	14.1904	9.75469	-0.540715	0.0299086	0.0892487	5.93156	8.05762	-0.442125	0.0556454	0.149671	3.84069	5.55089	-0.530348	0.104401	0.432478
Phvul.005G068000		0	PTHR33388:SF1 - F1K23.3 (1 of 2)			35.2	not assigned.unknown	not assigned	Phvul.005G068000	no hits & (original description: no original description)	T	3.44804	2.71946	4.27302	2.99895	3.10518	3.02838	-0.0361201	0.923189	0.957931	4.61524	2.50262	0.881856	0.008386	0.0355641	3.00699	4.30771	-0.516345	0.197312	0.557763
Phvul.005G068700		0				35.2	not assigned.unknown	not assigned	Phvul.005G068700	(at1g53200 : 197.0) unknown protein; Has 35333 Blast hits to 34131 proteins in 2444 species: Archae - 798; Bacteria - 22429; Metazoa - 974; Fungi - 991; Plants - 531; Viruses - 0; Other Eukaryotes - 9610 (source: NCBI BLink). & (reliability: 394.0) & (original description: no original description)	T	6.59532	2.65839	3.44339	3.89169	5.94679	2.97825	-0.997493	0.0015677	0.00783849	3.72953	2.45561	0.600752	0.0929874	0.217716	3.86959	3.47609	0.156181	0.701072	0.894963
Phvul.005G069300		0	PTHR33448:SF1 - CHLOROPLAST PROTEIN HCF243 (1 of 1)			35.2	not assigned.unknown	not assigned	Phvul.005G069300	(at3g15095 : 126.0) unknown protein; FUNCTIONS IN: molecular_function unknown; INVOLVED IN: biological_process unknown; EXPRESSED IN: 22 plant structures; EXPRESSED DURING: 13 growth stages; Has 30201 Blast hits to 17322 proteins in 780 species: Archae - 12; Bacteria - 1396; Metazoa - 17338; Fungi - 3422; Plants - 5037; Viruses - 0; Other Eukaryotes - 2996 (source: NCBI BLink). & (reliability: 25…	T	24.2144	10.9393	5.58284	3.96787	21.5938	12.0562	-0.8409	0.0014534	0.00737166	5.97883	10.0099	-0.743442	0.00144623	0.00868043	3.93694	5.59307	-0.505533	0.127248	0.465393
Phvul.005G072100		0				35.2	not assigned.unknown	not assigned	Phvul.005G072100	(at1g53035 : 174.0) unknown protein; FUNCTIONS IN: molecular_function unknown; INVOLVED IN: biological_process unknown; LOCATED IN: endomembrane system; EXPRESSED IN: 23 plant structures; EXPRESSED DURING: 13 growth stages; BEST Arabidopsis thaliana protein match is: unknown protein (TAIR:AT3G15358.1); Has 49 Blast hits to 49 proteins in 9 species: Archae - 0; Bacteria - 0; Metazoa - 0; Fungi - 0…	T	17.1255	2.7693	5.84054	16.5573	15.583	3.16401	-2.29936	0.000221839	0.00142752	6.31291	2.56614	1.29658	0.0680673	0.173898	16.4739	5.91796	1.4759	2.38649e-05	0.00746573
Phvul.005G075700		0	PF06314 - Acetoacetate decarboxylase (ADC) (ADC) (1 of 1)			35.2	not assigned.unknown	not assigned	Phvul.005G075700	(at1g28100 : 326.0) unknown protein; FUNCTIONS IN: molecular_function unknown; INVOLVED IN: biological_process unknown; LOCATED IN: cellular_component unknown; EXPRESSED IN: 22 plant structures; EXPRESSED DURING: 13 growth stages; Has 64 Blast hits to 64 proteins in 27 species: Archae - 0; Bacteria - 14; Metazoa - 0; Fungi - 6; Plants - 42; Viruses - 0; Other Eukaryotes - 2 (source: NCBI BLink). …	T	15.2754	2.93472	1.7331	0.886944	13.8037	3.23137	-2.09569	1.33572e-11	3.22485e-10	1.87039	2.69865	-0.521805	0.274607	0.455316	0.932143	1.76492	-0.92753	0.123455	0.459606
Phvul.005G079200		0				35.2	not assigned.unknown	not assigned	Phvul.005G079200	(at3g14830 : 588.0) unknown protein; FUNCTIONS IN: molecular_function unknown; INVOLVED IN: biological_process unknown; LOCATED IN: cellular_component unknown; BEST Arabidopsis thaliana protein match is: unknown protein (TAIR:AT1G53450.2); Has 35333 Blast hits to 34131 proteins in 2444 species: Archae - 798; Bacteria - 22429; Metazoa - 974; Fungi - 991; Plants - 531; Viruses - 0; Other Eukaryotes…	T	17.545	9.08962	8.40771	15.8115	15.8345	10.088	-0.650447	0.00448816	0.0190892	9.08484	8.34431	0.121276	0.65123	0.784344	15.5923	8.45728	0.882958	0.0404363	0.293442
Phvul.005G080500		0				35.2	not assigned.unknown	not assigned	Phvul.005G080500	no hits & (original description: no original description)	T	25.6848	15.9925	6.95579	6.24402	23.7793	17.2454	-0.4639	0.276463	0.457809	7.65537	14.4416	-0.917974	0.0992427	0.227951	6.32781	7.12267	-0.168493	0.770735	0.924409
Phvul.005G084200		0				35.2	not assigned.unknown	not assigned	Phvul.005G084200	no hits & (original description: no original description)	T	92.1444	17.4835	4.37468	3.19427	84.874	19.5394	-2.11895	5.72803e-09	9.54008e-08	4.85119	16.163	-1.73221	6.11252e-05	0.000619871	3.41633	4.55978	-0.422247	0.568962	0.834005
Phvul.005G084800		0				35.2	not assigned.unknown	not assigned	Phvul.005G084800	no hits & (original description: no original description)	T	111.947	49.3692	17.6414	27.4441	100.327	54.301	-0.88567	0.00498118	0.0208964	19.014	44.9073	-1.24014	0.000233684	0.00192642	27.0497	17.7658	0.607035	0.233499	0.599185
Phvul.005G086000		0				35.2	not assigned.unknown	not assigned	Phvul.005G086000	no hits & (original description: no original description)	T	161.798	105.377	110.439	154.044	146.927	117.528	-0.322057	0.125686	0.265307	117.956	96.9307	0.283132	0.151963	0.308349	152.354	110.384	0.464852	0.0774486	0.38038
Phvul.005G086500		0				35.2	not assigned.unknown	not assigned	Phvul.005G086500	(at4g27390 : 209.0) unknown protein; INVOLVED IN: biological_process unknown; LOCATED IN: chloroplast; EXPRESSED IN: 22 plant structures; EXPRESSED DURING: 13 growth stages; Has 30201 Blast hits to 17322 proteins in 780 species: Archae - 12; Bacteria - 1396; Metazoa - 17338; Fungi - 3422; Plants - 5037; Viruses - 0; Other Eukaryotes - 2996 (source: NCBI BLink). & (reliability: 418.0) & (original …	T	28.6686	30.6381	11.4466	7.30923	26.3529	34.1086	0.37216	0.164749	0.321341	12.1426	28.2561	-1.21636	3.3365e-05	0.000371286	7.31691	11.4302	-0.64394	0.11618	0.449055
Phvul.005G091400		0	PTHR22774:SF11 - PROTEIN C44H4.4 (1 of 2)			35.2	not assigned.unknown	not assigned	Phvul.005G091400	(at3g20720 : 1394.0) unknown protein; FUNCTIONS IN: molecular_function unknown; INVOLVED IN: biological_process unknown; EXPRESSED IN: 22 plant structures; EXPRESSED DURING: 13 growth stages. & (gnl|cdd|38166 : 743.0) no description available & (reliability: 2788.0) & (original description: no original description)	T	6.09302	6.35096	10.3164	15.5757	5.51426	7.17325	0.379589	0.137652	0.282781	11.16	5.88222	0.923056	0.00125833	0.00776967	15.4057	10.3707	0.571204	0.0655985	0.354837
Phvul.005G093900		0	PF07939 - Protein of unknown function (DUF1685) (DUF1685) (1 of 10)			35.2	not assigned.unknown	not assigned	Phvul.005G093900	(at2g42760 : 122.0) unknown protein; CONTAINS InterPro DOMAIN/s: Protein of unknown function DUF1685 (InterPro:IPR012881); Has 170 Blast hits to 164 proteins in 34 species: Archae - 0; Bacteria - 1; Metazoa - 26; Fungi - 10; Plants - 107; Viruses - 0; Other Eukaryotes - 26 (source: NCBI BLink). & (reliability: 244.0) & (original description: no original description)	T	4.98343	1.34523	0.109177	0.623685	4.56276	1.53779	-1.56872	0.000232106	0.00148382	0.169558	1.26765	-2.85389	0.0022006	0.0121727	0.672364	0.162878	2.02483	0.0940573	0.416001
Phvul.005G096100		0				35.2	not assigned.unknown	not assigned	Phvul.005G096100	no hits & (original description: no original description)	T	17.9356	8.0645	8.00176	13.068	16.3161	8.86541	-0.880223	0.000642178	0.00363426	8.7029	7.36391	0.239734	0.475596	0.648277	12.9119	8.08008	0.677053	0.103751	0.43163
Phvul.005G096500		0				35.2	not assigned.unknown	not assigned	Phvul.005G096500	no hits & (original description: no original description)	T	255.796	646.007	496.912	352.004	234.372	717.129	1.61343	1.73619e-10	3.56009e-09	529.253	592.693	-0.163295	0.359717	0.543887	350.06	495.709	-0.501889	0.147124	0.495785
Phvul.005G097300		0				35.2	not assigned.unknown	not assigned	Phvul.005G097300	no hits & (original description: no original description)	T	29.1939	5.19609	1.06135	0.542903	26.4344	5.87365	-2.16973	5.92064e-05	0.000446612	1.25177	4.81851	-1.92833	0.0198925	0.0688514	0.70973	1.19413	-0.751334	0.565171	0.832272
Phvul.005G100600		0				35.2	not assigned.unknown	not assigned	Phvul.005G100600	no hits & (original description: no original description)	T	47.6256	52.2744	15.108	13.2832	43.2454	57.3549	0.407362	0.274784	0.455721	15.8204	47.408	-1.57899	0.00316191	0.0163331	13.2109	15.0604	-0.189271	0.802006	0.935635
Phvul.005G104500		0				35.2	not assigned.unknown	not assigned	Phvul.005G104500	(at4g28260 : 429.0) unknown protein; FUNCTIONS IN: molecular_function unknown; INVOLVED IN: biological_process unknown; LOCATED IN: cellular_component unknown; EXPRESSED IN: 24 plant structures; EXPRESSED DURING: 15 growth stages; Has 50 Blast hits to 42 proteins in 12 species: Archae - 0; Bacteria - 0; Metazoa - 1; Fungi - 0; Plants - 49; Viruses - 0; Other Eukaryotes - 0 (source: NCBI BLink). &…	T	16.6276	10.7352	12.9966	17.8544	15.0674	12.0347	-0.324128	0.163113	0.319312	13.9438	9.91737	0.490725	0.0235597	0.0785714	17.7334	13.0219	0.445358	0.107603	0.435817
Phvul.005G105500		0				35.2	not assigned.unknown	not assigned	Phvul.005G105500	no hits & (original description: no original description)	T	21.7924	10.0997	2.01428	1.77409	19.7223	11.3876	-0.79207	0.0181902	0.0601734	2.2474	9.37459	-2.04601	4.5025e-05	0.000480015	1.8974	2.12859	-0.170538	0.824102	0.944332
Phvul.005G106300		0				35.2	not assigned.unknown	not assigned	Phvul.005G106300	no hits & (original description: no original description)	T	118.616	271.588	204.325	156.483	108.252	304.628	1.49271	3.74331e-10	7.34253e-09	217.914	250.53	-0.201392	0.318648	0.50261	155.571	204.069	-0.39142	0.193296	0.554022
Phvul.005G106600		0				35.2	not assigned.unknown	not assigned	Phvul.005G106600	no hits & (original description: no original description)	T	7.24281	13.5302	0.674473	0.242031	6.70246	14.4726	1.11032	0.0121765	0.0435719	0.791194	12.1733	-3.94754	0.000294974	0.00234406	0.308549	0.736277	-1.25105	0.310949	0.668481
Phvul.005G109200		0				35.2	not assigned.unknown	not assigned	Phvul.005G109200	(at4g28100 : 342.0) unknown protein; FUNCTIONS IN: molecular_function unknown; INVOLVED IN: biological_process unknown; LOCATED IN: anchored to plasma membrane, anchored to membrane; EXPRESSED IN: 23 plant structures; EXPRESSED DURING: 14 growth stages; BEST Arabidopsis thaliana protein match is: unknown protein (TAIR:AT3G18050.1); Has 30201 Blast hits to 17322 proteins in 780 species: Archae - 1…	T	54.0276	40.7844	22.1167	12.6998	48.791	45.6822	-0.0949333	0.662547	0.79843	23.5694	37.643	-0.675324	0.000685327	0.00468684	12.5965	22.0902	-0.810166	0.0038512	0.109223
Phvul.005G114700		0				35.2	not assigned.unknown	not assigned	Phvul.005G114700	(at1g05205 : 97.1) unknown protein; Has 44 Blast hits to 44 proteins in 16 species: Archae - 0; Bacteria - 0; Metazoa - 0; Fungi - 0; Plants - 44; Viruses - 0; Other Eukaryotes - 0 (source: NCBI BLink). & (reliability: 194.2) & (original description: no original description)	T	307.934	435.593	435.876	356.132	280.699	487.213	0.795541	0.000180815	0.00119397	462.918	401.824	0.204295	0.261117	0.440681	353.562	434.285	-0.296703	0.311363	0.66859
Phvul.005G115200		0				35.2	not assigned.unknown	not assigned	Phvul.005G115200	no hits & (original description: no original description)	T	33.3537	68.1341	38.1011	8.5904	30.4624	75.3632	1.30679	1.55743e-07	2.04274e-06	40.8594	62.5038	-0.613717	0.00926294	0.0384298	8.65725	38.179	-2.13919	3.69375e-07	0.000847387
Phvul.005G115650		0				35.2	not assigned.unknown	not assigned	Phvul.005G115650	no hits & (original description: no original description)	T	672.267	259.371	274.217	200.374	605.122	285.417	-1.08418	2.02097e-05	0.00017019	296.245	237.012	0.321613	0.224822	0.399002	199.22	275.415	-0.467045	0.281679	0.643771
Phvul.005G117300		0	PTHR33264:SF5 - EXPRESSED PROTEIN-RELATED (1 of 5)			35.2	not assigned.unknown	not assigned	Phvul.005G117300	no hits & (original description: no original description)	T	26.1838	14.7002	1.90787	0.689863	23.9778	15.8935	-0.593615	0.082934	0.195865	2.04198	13.2976	-2.6922	8.88363e-05	0.000854293	0.780383	1.95415	-1.32692	0.199486	0.561067
Phvul.005G122800		0				35.2	not assigned.unknown	not assigned	Phvul.005G122800	no hits & (original description: no original description)	T	124.206	79.431	70.4894	43.8332	113.126	88.9857	-0.346175	0.143251	0.291107	76.1247	73.325	0.0523824	0.84932	0.9166	43.7323	70.874	-0.695647	0.0455361	0.307312
Phvul.005G124000		0				35.2	not assigned.unknown	not assigned	Phvul.005G124000	(at5g18250 : 133.0) unknown protein; FUNCTIONS IN: molecular_function unknown; INVOLVED IN: biological_process unknown; LOCATED IN: mitochondrion; EXPRESSED IN: 23 plant structures; EXPRESSED DURING: 13 growth stages; BEST Arabidopsis thaliana protein match is: unknown protein (TAIR:AT3G04040.1); Has 1807 Blast hits to 1807 proteins in 277 species: Archae - 0; Bacteria - 0; Metazoa - 736; Fungi -…	T	59.183	83.0776	107.198	120.859	54.3859	93.6154	0.783584	0.00453716	0.0192395	114.827	76.8316	0.57919	0.010097	0.0409903	119.804	107.266	0.159649	0.530823	0.813693
Phvul.005G125832		0				35.2	not assigned.unknown	not assigned	Phvul.005G125832	no hits & (original description: no original description)	T	26.3654	24.2281	13.7921	9.70012	23.9096	27.2222	0.18726	0.401774	0.580927	14.6878	22.4298	-0.610308	0.00568941	0.0262045	9.64603	13.7765	-0.514595	0.0609299	0.346177
Phvul.005G125900		0				35.2	not assigned.unknown	not assigned	Phvul.005G125900	(at4g04190 : 260.0) unknown protein; Has 35333 Blast hits to 34131 proteins in 2444 species: Archae - 798; Bacteria - 22429; Metazoa - 974; Fungi - 991; Plants - 531; Viruses - 0; Other Eukaryotes - 9610 (source: NCBI BLink). & (reliability: 520.0) & (original description: no original description)	T	23.5095	10.9478	6.4283	5.01893	21.0908	12.3792	-0.768464	0.0106764	0.0392541	6.86951	10.1926	-0.565792	0.0960708	0.222566	5.0303	6.4696	-0.363216	0.462169	0.772141
Phvul.005G127500		0	PTHR33270:SF3 - EXPRESSED PROTEIN (1 of 2)			35.2	not assigned.unknown	not assigned	Phvul.005G127500	(at2g27830 : 128.0) unknown protein; BEST Arabidopsis thaliana protein match is: unknown protein (TAIR:AT4G22758.1); Has 131 Blast hits to 131 proteins in 17 species: Archae - 0; Bacteria - 0; Metazoa - 0; Fungi - 0; Plants - 131; Viruses - 0; Other Eukaryotes - 0 (source: NCBI BLink). & (reliability: 256.0) & (original description: no original description)	T	8.19426	30.7879	48.3254	28.6432	7.37163	33.5194	2.18479	1.20715e-12	3.30413e-11	52.1093	27.9921	0.896556	0.00369701	0.0185426	28.4884	48.5076	-0.767253	0.0297499	0.26134
Phvul.005G131100		0	PTHR23273//PTHR23273:SF11 - REPLICATION FACTOR A 1, RFA1 // SUBFAMILY NOT NAMED (1 of 1)			35.2	not assigned.unknown	not assigned	Phvul.005G131100	(at2g28105 : 142.0) CONTAINS InterPro DOMAIN/s: Nucleic acid-binding, OB-fold-like (InterPro:IPR016027), Replication factor A, C-terminal (InterPro:IPR013955); Has 20 Blast hits to 20 proteins in 10 species: Archae - 0; Bacteria - 0; Metazoa - 2; Fungi - 0; Plants - 18; Viruses - 0; Other Eukaryotes - 0 (source: NCBI BLink). & (reliability: 284.0) & (original description: no original description)	T	15.4151	7.93081	4.31038	4.3621	13.92	9.06912	-0.617608	0.112413	0.244775	4.66723	7.4042	-0.665194	0.112767	0.249444	4.39805	4.38311	0.0029539	0.996051	0.999003
Phvul.005G133800		0	PF12734 - Cysteine-rich TM module stress tolerance (CYSTM) (1 of 15)			35.2	not assigned.unknown	not assigned	Phvul.005G133800	no hits & (original description: no original description)	T	741.877	360.646	40.7933	17.2943	681.967	391.505	-0.800717	0.00640756	0.0257528	43.3592	326.47	-2.91075	3.55681e-20	9.91917e-18	17.531	40.7971	-1.21783	0.0326557	0.271379
Phvul.005G135400		0				35.2	not assigned.unknown	not assigned	Phvul.005G135400	no hits & (original description: no original description)	T	57.7018	11.9589	11.4614	11.759	51.7543	13.1124	-1.98094	6.80058e-10	1.28348e-08	12.3847	10.8806	0.186859	0.629862	0.768638	11.7524	11.5654	0.0243347	0.948525	0.983883
Phvul.005G151900		0				35.2	not assigned.unknown	not assigned	Phvul.005G151900	no hits & (original description: no original description)	T	133.344	105.845	54.2406	48.8569	121.413	119.122	-0.0274456	0.908921	0.95043	57.2033	98.1133	-0.777384	0.00273286	0.0145202	48.6548	53.9156	-0.148434	0.697863	0.893865
Phvul.005G154700		0				35.2	not assigned.unknown	not assigned	Phvul.005G154700	(at5g67550 : 202.0) unknown protein; FUNCTIONS IN: molecular_function unknown; INVOLVED IN: biological_process unknown; LOCATED IN: endomembrane system; EXPRESSED IN: flower; EXPRESSED DURING: 4 anthesis; BEST Arabidopsis thaliana protein match is: unknown protein (TAIR:AT1G71110.1); Has 161 Blast hits to 154 proteins in 16 species: Archae - 0; Bacteria - 0; Metazoa - 0; Fungi - 0; Plants - 161; …	T	7.14072	1.7261	1.12537	0.730585	6.51013	1.86182	-1.80641	0.000211631	0.00137136	1.22113	1.55588	-0.347841	0.57949	0.730828	0.757471	1.14659	-0.597253	0.361127	0.70802
Phvul.005G155700		0				35.2	not assigned.unknown	not assigned	Phvul.005G155700	(at2g43540 : 120.0) unknown protein; FUNCTIONS IN: molecular_function unknown; INVOLVED IN: N-terminal protein myristoylation; LOCATED IN: cellular_component unknown; EXPRESSED IN: 22 plant structures; EXPRESSED DURING: 13 growth stages; Has 27 Blast hits to 27 proteins in 12 species: Archae - 0; Bacteria - 0; Metazoa - 0; Fungi - 0; Plants - 27; Viruses - 0; Other Eukaryotes - 0 (source: NCBI BL…	T	20.604	2.68405	2.03505	5.32397	18.6798	3.04043	-2.61904	1.30906e-15	5.04861e-14	2.27123	2.51249	-0.149045	0.800546	0.886317	5.3397	2.11955	1.33599	0.022073	0.230056
Phvul.005G159700		0				35.2	not assigned.unknown	not assigned	Phvul.005G159700	no hits & (original description: no original description)	T	42.9535	105.908	47.0781	38.5843	39.2847	116.668	1.57037	0.242714	0.419712	49.5811	97.0717	-0.967058	0.00181555	0.010416	38.5167	46.8188	-0.281711	0.542087	0.819597
Phvul.005G159900		0				35.2	not assigned.unknown	not assigned	Phvul.005G159900	(at1g17665 : 203.0) unknown protein; FUNCTIONS IN: molecular_function unknown; INVOLVED IN: biological_process unknown; LOCATED IN: endomembrane system; EXPRESSED IN: 15 plant structures; EXPRESSED DURING: 11 growth stages; Has 149 Blast hits to 146 proteins in 39 species: Archae - 0; Bacteria - 4; Metazoa - 21; Fungi - 5; Plants - 30; Viruses - 0; Other Eukaryotes - 89 (source: NCBI BLink). & (r…	T	9.76957	6.8985	4.11639	2.83587	8.87655	7.5529	-0.233185	0.481025	0.652907	4.48952	6.2776	-0.485175	0.212036	0.384492	2.86984	4.17939	-0.541523	0.192847	0.553917
Phvul.005G166700		0	PF05553 - Cotton fibre expressed protein (DUF761) (1 of 36)			35.2	not assigned.unknown	not assigned	Phvul.005G166700	(at1g52140 : 138.0) unknown protein; BEST Arabidopsis thaliana protein match is: unknown protein (TAIR:AT3G16330.1); Has 114 Blast hits to 114 proteins in 15 species: Archae - 0; Bacteria - 0; Metazoa - 0; Fungi - 0; Plants - 114; Viruses - 0; Other Eukaryotes - 0 (source: NCBI BLink). & (reliability: 276.0) & (original description: no original description)	T	24.5701	1.2003	1.70086	0.449664	22.1823	1.33682	-4.05542	9.82259e-22	6.57126e-20	1.87085	1.12554	0.74038	0.260635	0.44003	0.521602	1.76006	-1.74524	0.0401519	0.292794
Phvul.005G168000		0	PTHR35461:SF1 - GENOMIC DNA, CHROMOSOME 3, P1 CLONE: MSL1 (1 of 2)			35.2	not assigned.unknown	not assigned	Phvul.005G168000	(at3g16070 : 86.3) unknown protein; BEST Arabidopsis thaliana protein match is: unknown protein (TAIR:AT1G15260.1); Has 26 Blast hits to 26 proteins in 7 species: Archae - 0; Bacteria - 0; Metazoa - 0; Fungi - 0; Plants - 26; Viruses - 0; Other Eukaryotes - 0 (source: NCBI BLink). & (reliability: 172.6) & (original description: no original description)	T	20.3085	16.2311	5.24876	4.5331	18.4942	18.0606	-0.0342341	0.898205	0.944379	5.63204	14.941	-1.40538	1.38509e-06	2.41973e-05	4.57031	5.2893	-0.210748	0.619855	0.858467
Phvul.005G168300		0	PTHR31852:SF25 - LATE EMBRYOGENESIS ABUNDANT PROTEIN, GROUP 2 (1 of 2)			35.2	not assigned.unknown	not assigned	Phvul.005G168300	(at1g45688 : 182.0) unknown protein; FUNCTIONS IN: molecular_function unknown; INVOLVED IN: biological_process unknown; LOCATED IN: plasma membrane; EXPRESSED IN: 22 plant structures; EXPRESSED DURING: 13 growth stages; BEST Arabidopsis thaliana protein match is: unknown protein (TAIR:AT5G42860.1); Has 35333 Blast hits to 34131 proteins in 2444 species: Archae - 798; Bacteria - 22429; Metazoa - 9…	T	27.1163	24.2476	77.3024	96.5255	24.5106	27.2765	0.154326	0.532491	0.697009	83.7707	22.4694	1.89807	4.61261e-11	2.59168e-09	95.8881	77.7549	0.302451	0.392125	0.730308
Phvul.005G169700		0				35.2	not assigned.unknown	not assigned	Phvul.005G169700	(at3g16200 : 644.0) unknown protein; Has 97 Blast hits to 97 proteins in 15 species: Archae - 0; Bacteria - 8; Metazoa - 0; Fungi - 0; Plants - 36; Viruses - 0; Other Eukaryotes - 53 (source: NCBI BLink). & (reliability: 1288.0) & (original description: no original description)	T	19.4573	20.3892	21.058	17.9212	17.7296	22.9367	0.371556	0.123655	0.26231	22.5003	18.9005	0.251195	0.263412	0.443311	17.787	21.0487	-0.242795	0.347705	0.697507
Phvul.005G173100		0	PF12734 - Cysteine-rich TM module stress tolerance (CYSTM) (1 of 15)			35.2	not assigned.unknown	not assigned	Phvul.005G173100	no hits & (original description: no original description)	T	20.6896	84.2286	78.535	35.9954	19.2443	93.2414	2.27654	3.1005e-09	5.39659e-08	81.7364	77.0814	0.0860813	0.838139	0.910553	36.051	77.6441	-1.10723	0.0388694	0.289829
Phvul.005G173800		0	PTHR33427:SF2 - GENOMIC DNA, CHROMOSOME 3, P1 CLONE:MQD17 (1 of 1)			35.2	not assigned.unknown	not assigned	Phvul.005G173800	(at3g15550 : 618.0) unknown protein; Has 25732 Blast hits to 16979 proteins in 961 species: Archae - 144; Bacteria - 1801; Metazoa - 12681; Fungi - 1868; Plants - 912; Viruses - 94; Other Eukaryotes - 8232 (source: NCBI BLink). & (reliability: 1236.0) & (original description: no original description)	T	16.8588	6.19998	0.772892	0.608647	15.249	6.76681	-1.17235	3.39944e-05	0.000272387	0.835872	5.64353	-2.74933	1.94098e-15	2.5077e-13	0.621766	0.786731	-0.342892	0.514105	0.803025
Phvul.005G175700		0	PF15697 - Domain of unknown function (DUF4666) (DUF4666) (1 of 4)			35.2	not assigned.unknown	not assigned	Phvul.005G175700	no hits & (original description: no original description)	T	72.0311	47.9893	20.5909	16.8763	65.5589	52.7179	-0.31464	0.18993	0.355044	22.0113	43.8463	-0.992807	0.000204323	0.00172098	16.8544	20.6409	-0.292637	0.360126	0.707
Phvul.005G177400		0				35.2	not assigned.unknown	not assigned	Phvul.005G177400	no hits & (original description: no original description)	T	27.3284	57.3177	42.8473	53.8776	25.1756	62.6163	1.31441	3.38589e-05	0.000271573	45.6215	52.2749	-0.195379	0.490783	0.661043	53.4237	42.7996	0.319218	0.27567	0.64046
Phvul.005G178900		0				35.2	not assigned.unknown	not assigned	Phvul.005G178900	no hits & (original description: no original description)	T	30.6043	14.6564	11.6006	12.2907	28.1298	16.3759	-0.780406	0.0099033	0.0369733	12.4596	13.5057	-0.116551	0.722543	0.834203	12.3077	11.6745	0.0761878	0.836902	0.947753
Phvul.005G180200		0	K14972 - PAX-interacting protein 1 (PAXIP1, PTIP) (1 of 2)			35.2	not assigned.unknown	not assigned	Phvul.005G180200	(at1g15780 : 576.0) unknown protein; BEST Arabidopsis thaliana protein match is: unknown protein (TAIR:AT2G10440.1); Has 103701 Blast hits to 43153 proteins in 1828 species: Archae - 30; Bacteria - 7385; Metazoa - 38639; Fungi - 11531; Plants - 7727; Viruses - 307; Other Eukaryotes - 38082 (source: NCBI BLink). & (gnl|cdd|38804 : 82.4) no description available & (reliability: 1152.0) & (original …	T	4.7231	3.94738	5.28381	5.37435	4.24863	4.41747	0.0562742	0.835823	0.909742	5.64159	3.64508	0.630015	0.0023811	0.0129955	5.31155	5.28178	0.00849412	0.979035	0.993617
Phvul.005G182700		0				35.2	not assigned.unknown	not assigned	Phvul.005G182700	(at4g34412 : 223.0) CONTAINS InterPro DOMAIN/s: Kinase binding protein CGI-121 (InterPro:IPR013926); Has 275 Blast hits to 275 proteins in 139 species: Archae - 0; Bacteria - 5; Metazoa - 98; Fungi - 109; Plants - 42; Viruses - 0; Other Eukaryotes - 21 (source: NCBI BLink). & (gnl|cdd|72042 : 97.9) no description available & (gnl|cdd|39269 : 94.6) no description available & (reliability: 446.0) &…	T	102.579	127.585	131.378	112.051	93.211	144.828	0.635813	0.01193	0.0429282	139.613	118.767	0.233247	0.323026	0.506783	111.257	130.951	-0.235174	0.412997	0.743268
Phvul.005G184200		0				35.2	not assigned.unknown	not assigned	Phvul.005G184200	no hits & (original description: no original description)	T	7.73477	6.13303	9.43173	19.7468	7.0765	6.69382	-0.0805906	0.863649	0.924318	10.3183	5.57737	0.886731	0.0771405	0.190791	19.4653	9.58057	1.02433	0.0680898	0.361494
Phvul.005G185200		0				35.2	not assigned.unknown	not assigned	Phvul.005G185200	no hits & (original description: no original description)	T	20.3652	9.76889	3.07271	2.2938	18.368	10.6725	-0.783761	0.0431095	0.118739	3.43666	8.90018	-1.37594	0.0106524	0.0426617	2.40983	3.20604	-0.409842	0.529822	0.813024
Phvul.006G001200		0	PTHR31568:SF16 - GENOMIC DNA, CHROMOSOME 3, P1 CLONE: MMP21 (1 of 1)			35.2	not assigned.unknown	not assigned	Phvul.006G001200	no hits & (original description: no original description)	T	4.94558	0.870563	13.8316	53.1958	4.5193	1.06904	-2.0842	0.0245238	0.0762687	15.2696	0.911483	4.08667	1.08518e-07	2.56097e-06	52.5039	14.1602	1.89137	0.00192583	0.0789618
Phvul.006G005000		0				35.2	not assigned.unknown	not assigned	Phvul.006G005000	(at2g04235 : 189.0) unknown protein; FUNCTIONS IN: molecular_function unknown; INVOLVED IN: biological_process unknown; LOCATED IN: cellular_component unknown; EXPRESSED IN: cultured cell; Has 713 Blast hits to 345 proteins in 122 species: Archae - 2; Bacteria - 262; Metazoa - 138; Fungi - 55; Plants - 39; Viruses - 0; Other Eukaryotes - 217 (source: NCBI BLink). & (reliability: 378.0) & (origina…	T	4.11226	2.04384	0.400687	0.467899	3.7234	2.29356	-0.698833	0.025156	0.0778003	0.432158	1.8862	-2.11645	1.23938e-06	2.19028e-05	0.475788	0.409319	0.215138	0.72651	0.905169
Phvul.006G006400		0				35.2	not assigned.unknown	not assigned	Phvul.006G006400	no hits & (original description: no original description)	T	138.023	75.1577	63.0022	75.4685	125.066	84.1388	-0.571753	0.00841802	0.0323562	68.0411	69.3274	-0.028235	0.923841	0.957862	74.8084	63.3062	0.241425	0.470528	0.778195
Phvul.006G009940		0	5.2.1.14 - Beta-carotene isomerase (1 of 4)			35.2	not assigned.unknown	not assigned	Phvul.006G009940	(at1g64680 : 323.0) unknown protein; BEST Arabidopsis thaliana protein match is: unknown protein (TAIR:AT1G03055.1); Has 146 Blast hits to 146 proteins in 26 species: Archae - 0; Bacteria - 6; Metazoa - 0; Fungi - 0; Plants - 125; Viruses - 0; Other Eukaryotes - 15 (source: NCBI BLink). & (reliability: 646.0) & (original description: no original description)	T	15.2038	10.1728	2.67578	2.26294	13.6506	11.4282	-0.256265	0.407285	0.585556	2.89445	9.42171	-1.69927	1.06636e-06	1.9171e-05	2.29896	2.71806	-0.24232	0.618017	0.857686
Phvul.006G013700		0				35.2	not assigned.unknown	not assigned	Phvul.006G013700	no hits & (original description: no original description)	T	36.9494	29.805	18.5715	14.0302	33.5757	33.1537	-0.0182324	0.962642	0.980881	19.9921	27.3948	-0.454479	0.117583	0.25709	14.0817	18.7165	-0.409438	0.250162	0.616655
Phvul.006G014400		0	PF11347 - Protein of unknown function (DUF3148) (DUF3148) (1 of 1)			35.2	not assigned.unknown	not assigned	Phvul.006G014400	(at5g20935 : 128.0) unknown protein; CONTAINS InterPro DOMAIN/s: Protein of unknown function DUF3148 (InterPro:IPR021495); Has 30201 Blast hits to 17322 proteins in 780 species: Archae - 12; Bacteria - 1396; Metazoa - 17338; Fungi - 3422; Plants - 5037; Viruses - 0; Other Eukaryotes - 2996 (source: NCBI BLink). & (reliability: 256.0) & (original description: no original description)	T	20.3416	8.09074	10.6879	17.0619	18.6968	9.35908	-0.997689	0.0183966	0.0606967	11.6455	7.61386	0.610402	0.332311	0.51629	16.9213	10.8212	0.646697	0.317287	0.673905
Phvul.006G016600		0				35.2	not assigned.unknown	not assigned	Phvul.006G016600	(at2g24960 : 273.0) unknown protein; FUNCTIONS IN: molecular_function unknown; INVOLVED IN: biological_process unknown; LOCATED IN: cellular_component unknown; EXPRESSED IN: 21 plant structures; EXPRESSED DURING: 12 growth stages; BEST Arabidopsis thaliana protein match is: unknown protein (TAIR:AT4G02210.2); Has 30201 Blast hits to 17322 proteins in 780 species: Archae - 12; Bacteria - 1396; Met…	T	2.37978	1.07544	1.20021	1.43402	2.18551	1.20322	-0.861168	0.0116356	0.0421083	1.28254	0.996399	0.368471	0.381091	0.563808	1.4391	1.20915	0.248829	0.574593	0.837057
Phvul.006G022000		0				35.2	not assigned.unknown	not assigned	Phvul.006G022000	no hits & (original description: no original description)	T	11.458	3.55275	0.232017	0.0925234	10.3111	3.84964	-1.4227	0.00335185	0.0149019	0.345015	3.25533	-3.24046	0.000133689	0.00120808	0.186272	0.321196	-0.779673	0.602998	NA
Phvul.006G023700		0				35.2	not assigned.unknown	not assigned	Phvul.006G023700	(at1g06660 : 216.0) unknown protein; BEST Arabidopsis thaliana protein match is: unknown protein (TAIR:AT2G30820.2); Has 166 Blast hits to 144 proteins in 35 species: Archae - 0; Bacteria - 17; Metazoa - 13; Fungi - 20; Plants - 104; Viruses - 0; Other Eukaryotes - 12 (source: NCBI BLink). & (reliability: 432.0) & (original description: no original description)	T	67.6338	18.9141	5.45291	4.52403	61.4107	20.6936	-1.56943	1.1912e-11	2.89343e-10	5.81947	17.2275	-1.56424	1.51009e-06	2.61409e-05	4.52711	5.46346	-0.272014	0.509301	0.80105
Phvul.006G028850		0				35.2	not assigned.unknown	not assigned	Phvul.006G028850	no hits & (original description: no original description)	T	375.831	544.376	444.674	378.634	339.849	596.023	0.810447	0.000172103	0.00114496	475.796	496.11	-0.0602982	0.793275	0.88134	373.556	444.567	-0.251003	0.409208	0.741327
Phvul.006G032200		0				35.2	not assigned.unknown	not assigned	Phvul.006G032200	(at1g06500 : 82.0) unknown protein; FUNCTIONS IN: molecular_function unknown; INVOLVED IN: biological_process unknown; LOCATED IN: cellular_component unknown; EXPRESSED IN: 22 plant structures; EXPRESSED DURING: 13 growth stages; Has 25 Blast hits to 25 proteins in 10 species: Archae - 0; Bacteria - 0; Metazoa - 0; Fungi - 0; Plants - 25; Viruses - 0; Other Eukaryotes - 0 (source: NCBI BLink). & …	T	16.4359	10.7724	5.55609	5.76047	14.9912	11.9935	-0.321952	0.259487	0.438613	5.90851	9.93867	-0.744821	0.0409468	0.118932	5.75225	5.58102	0.0440538	0.938959	0.981624
Phvul.006G036100		0	K15077 - elongin-A (ELA1) (1 of 4)			35.2	not assigned.unknown	not assigned	Phvul.006G036100	(at2g42780 : 196.0) FUNCTIONS IN: molecular_function unknown; INVOLVED IN: regulation of transcription; LOCATED IN: integral to membrane, nucleus; EXPRESSED IN: 20 plant structures; EXPRESSED DURING: 11 growth stages; CONTAINS InterPro DOMAIN/s: RNA polymerase II transcription factor SIII, subunit A (InterPro:IPR010684). & (reliability: 392.0) & (original description: no original description)	T	43.1974	50.9121	75.5994	94.6195	39.5934	57.4408	0.536886	0.0411806	0.11475	80.6769	47.1674	0.774019	0.000244197	0.00199439	93.9211	75.5046	0.314942	0.278137	0.641662
Phvul.006G038300		0				35.2	not assigned.unknown	not assigned	Phvul.006G038300	(at1g50910 : 216.0) unknown protein; Has 1105 Blast hits to 802 proteins in 217 species: Archae - 2; Bacteria - 177; Metazoa - 445; Fungi - 210; Plants - 58; Viruses - 6; Other Eukaryotes - 207 (source: NCBI BLink). & (reliability: 432.0) & (original description: no original description)	T	17.0485	8.69788	5.99893	6.9127	15.5136	9.8446	-0.655878	0.0133298	0.0468795	6.43246	8.08626	-0.330361	0.219331	0.392707	6.88495	6.0274	0.192181	0.536717	0.817259
Phvul.006G038800		0				35.2	not assigned.unknown	not assigned	Phvul.006G038800	no hits & (original description: no original description)	T	41.7036	33.3853	12.9279	7.88054	37.8821	37.3918	-0.0187252	0.948099	0.971489	13.9076	30.8088	-1.14885	4.74794e-06	7.09647e-05	7.95576	13.002	-0.708531	0.177391	0.537196
Phvul.006G038900		0				35.2	not assigned.unknown	not assigned	Phvul.006G038900	no hits & (original description: no original description)	T	63.1476	60.8787	21.5798	14.5291	57.3468	67.2921	0.230737	0.437954	0.613925	23.003	55.5595	-1.27179	0.000130145	0.00118478	14.5672	21.5946	-0.567717	0.189502	0.551306
Phvul.006G042100		0	PTHR12854//PTHR12854:SF12 - ATAXIN 2-RELATED // SUBFAMILY NOT NAMED (1 of 1)			35.2	not assigned.unknown	not assigned	Phvul.006G042100	(at5g54920 : 228.0) unknown protein; FUNCTIONS IN: molecular_function unknown; BEST Arabidopsis thaliana protein match is: unknown protein (TAIR:AT4G26990.1); Has 30201 Blast hits to 17322 proteins in 780 species: Archae - 12; Bacteria - 1396; Metazoa - 17338; Fungi - 3422; Plants - 5037; Viruses - 0; Other Eukaryotes - 2996 (source: NCBI BLink). & (reliability: 456.0) & (original description: no…	T	11.358	16.0727	15.604	11.3376	10.3644	18.1757	0.810439	0.003376	0.0149898	16.5815	14.9662	0.148088	0.566001	0.720233	11.2757	15.564	-0.465028	0.127216	0.465393
Phvul.006G043300		0	K14861 - nucleolar pre-ribosomal-associated protein 1 (URB1) (1 of 1)			35.2	not assigned.unknown	not assigned	Phvul.006G043300	(at4g27010 : 1150.0) INVOLVED IN: biological_process unknown; LOCATED IN: cellular_component unknown; EXPRESSED IN: 20 plant structures; EXPRESSED DURING: 10 growth stages; CONTAINS InterPro DOMAIN/s: Ribosome 60S biogenesis N-terminal (InterPro:IPR021714); BEST Arabidopsis thaliana protein match is: unknown protein (TAIR:AT1G72270.1); Has 312 Blast hits to 226 proteins in 103 species: Archae - 0…	T	2.07404	1.34378	0.665614	0.589341	1.88419	1.51462	-0.314753	0.309293	0.492067	0.707272	1.24192	-0.809386	0.0303046	0.0951661	0.587638	0.667091	-0.182759	0.723409	0.903957
Phvul.006G044000		0	K16587 - HAUS augmin-like complex subunit 4 (HAUS4) (1 of 1)			35.2	not assigned.unknown	not assigned	Phvul.006G044000	(at1g50710 : 539.0) unknown protein; Has 109 Blast hits to 109 proteins in 44 species: Archae - 0; Bacteria - 2; Metazoa - 61; Fungi - 8; Plants - 36; Viruses - 0; Other Eukaryotes - 2 (source: NCBI BLink). & (reliability: 1078.0) & (original description: no original description)	T	28.5429	21.0073	10.2257	8.70771	25.9048	23.5306	-0.138607	0.521374	0.686887	10.896	19.3875	-0.830918	0.000110697	0.00102987	8.67328	10.219	-0.236874	0.435477	0.757891
Phvul.006G046200		0	K18270 - Rab3 GTPase-activating protein catalytic subunit (RAB3GAP1) (1 of 3)			35.2	not assigned.unknown	not assigned	Phvul.006G046200	(at5g55060 : 599.0) unknown protein; FUNCTIONS IN: molecular_function unknown; INVOLVED IN: biological_process unknown; LOCATED IN: cellular_component unknown; EXPRESSED IN: 24 plant structures; EXPRESSED DURING: 15 growth stages; BEST Arabidopsis thaliana protein match is: unknown protein (TAIR:AT5G58510.1). & (gnl|cdd|37601 : 390.0) no description available & (reliability: 1198.0) & (original d…	T	4.03388	1.75358	2.79989	4.13047	3.64301	1.95024	-0.90179	0.00379527	0.0165719	3.06907	1.62148	0.919324	0.0315547	0.0978742	4.1065	2.84187	0.532139	0.204787	0.568045
Phvul.006G047400		0				35.2	not assigned.unknown	not assigned	Phvul.006G047400	no hits & (original description: no original description)	T	209.028	90.0938	124.345	207.653	192.114	102.232	-0.910051	0.00258785	0.0119928	132.461	83.9639	0.657594	0.00860986	0.0362798	205.722	124.13	0.728762	0.00518683	0.123571
Phvul.006G048400		0				35.2	not assigned.unknown	not assigned	Phvul.006G048400	(at5g55210 : 82.0) unknown protein; FUNCTIONS IN: molecular_function unknown; INVOLVED IN: biological_process unknown; LOCATED IN: chloroplast; EXPRESSED IN: 23 plant structures; EXPRESSED DURING: 13 growth stages; BEST Arabidopsis thaliana protein match is: unknown protein (TAIR:AT4G22320.1); Has 1807 Blast hits to 1807 proteins in 277 species: Archae - 0; Bacteria - 0; Metazoa - 736; Fungi - 34…	T	18.0901	16.2849	27.607	44.543	16.1448	18.5426	0.199993	0.56184	0.720954	30.027	15.1901	0.981455	0.00535847	0.024972	43.9978	27.8539	0.659915	0.120575	0.455248
Phvul.006G049400		0	K12870 - pre-mRNA-splicing factor ISY1 (ISY1) (1 of 2)			35.2	not assigned.unknown	not assigned	Phvul.006G049400	(at3g18790 : 298.0) FUNCTIONS IN: molecular_function unknown; INVOLVED IN: biological_process unknown; LOCATED IN: chloroplast; EXPRESSED IN: 22 plant structures; EXPRESSED DURING: 13 growth stages; CONTAINS InterPro DOMAIN/s: Isy1-like splicing (InterPro:IPR009360); Has 1147 Blast hits to 965 proteins in 236 species: Archae - 12; Bacteria - 13; Metazoa - 351; Fungi - 230; Plants - 49; Viruses - …	T	21.349	16.593	10.1546	7.44015	19.1746	18.6229	-0.042072	0.873777	0.929798	10.8339	15.3787	-0.504432	0.0636132	0.165185	7.41438	10.1641	-0.456015	0.151853	0.502243
Phvul.006G051100		0				35.2	not assigned.unknown	not assigned	Phvul.006G051100	no hits & (original description: no original description)	T	24.369	20.3761	8.5982	8.32338	22.2586	23.0152	0.0484754	0.87307	0.929519	9.18984	18.9129	-1.0369	0.00246371	0.0133286	8.40921	8.66291	-0.0443344	0.925249	0.976323
Phvul.006G054000		0	PF00524 - E1 Protein, N terminal domain (PPV_E1_N) (1 of 1)			35.2	not assigned.unknown	not assigned	Phvul.006G054000	no hits & (original description: no original description)	T	10.1336	6.47582	3.39515	2.91456	9.22371	7.2499	-0.347412	0.225141	0.399004	3.66549	6.00254	-0.711331	0.0287369	0.0913581	2.93262	3.43264	-0.227378	0.552503	0.826213
Phvul.006G056400		0				35.2	not assigned.unknown	not assigned	Phvul.006G056400	no hits & (original description: no original description)	T	152.099	546.12	471.792	290.285	138.153	617.281	2.15969	2.23728e-20	1.32631e-18	503.075	506.749	-0.0105773	0.959637	0.977505	288.625	470.91	-0.706265	0.0311831	0.266731
Phvul.006G057200		0				35.2	not assigned.unknown	not assigned	Phvul.006G057200	no hits & (original description: no original description)	T	68.463	65.0241	7.82594	6.23258	61.8092	68.8339	0.155187	0.674977	0.807397	8.33923	58.2173	-2.80185	4.74898e-11	2.64878e-09	6.27227	7.84672	-0.325612	0.437734	0.759091
Phvul.006G057500		0				35.2	not assigned.unknown	not assigned	Phvul.006G057500	no hits & (original description: no original description)	T	0.127133	0.527037	80.1779	451.327	0.184219	0.670389	1.86455	0.185627	0.349345	88.587	0.541827	7.34763	3.62986e-12	2.54624e-10	441.864	81.387	2.44079	0.0397219	0.291449
Phvul.006G061800		0				35.2	not assigned.unknown	not assigned	Phvul.006G061800	(at5g56120 : 217.0) unknown protein; BEST Arabidopsis thaliana protein match is: unknown protein (TAIR:AT3G12870.1); Has 77 Blast hits to 75 proteins in 12 species: Archae - 0; Bacteria - 0; Metazoa - 0; Fungi - 0; Plants - 77; Viruses - 0; Other Eukaryotes - 0 (source: NCBI BLink). & (reliability: 434.0) & (original description: no original description)	T	176.315	53.3728	11.8943	8.35289	159.349	58.7659	-1.4392	2.95902e-11	6.87378e-10	12.5958	48.8255	-1.95201	1.24425e-12	9.35967e-11	8.33613	11.8676	-0.511215	0.146358	0.494847
Phvul.006G062400		0				35.2	not assigned.unknown	not assigned	Phvul.006G062400	no hits & (original description: no original description)	T	28.7867	10.7134	9.19717	5.85877	25.5713	12.0913	-1.08027	0.00235568	0.0110885	9.81395	9.91827	-0.0138889	0.967811	0.981808	5.90892	9.23267	-0.647642	0.160893	0.516698
Phvul.006G065100		0	PF11493 - Thylakoid soluble phosphoprotein TSP9 (TSP9) (1 of 1)			35.2	not assigned.unknown	not assigned	Phvul.006G065100	no hits & (original description: no original description)	T	88.7932	76.3012	42.3864	40.7895	81.0603	84.6545	0.0625686	0.785211	0.878979	45.1145	70.0911	-0.634834	0.00934954	0.0386802	40.652	42.3419	-0.059539	0.857292	0.954375
Phvul.006G066000		0				35.2	not assigned.unknown	not assigned	Phvul.006G066000	(at5g58920 : 117.0) unknown protein; Has 1807 Blast hits to 1807 proteins in 277 species: Archae - 0; Bacteria - 0; Metazoa - 736; Fungi - 347; Plants - 385; Viruses - 0; Other Eukaryotes - 339 (source: NCBI BLink). & (reliability: 234.0) & (original description: no original description)	T	14.0882	12.1551	4.65968	4.82915	12.8295	13.5412	0.0779987	0.810466	0.895449	5.05952	11.1627	-1.14074	0.0016169	0.00949917	4.88931	4.7419	0.043485	0.917507	0.973522
Phvul.006G066700		0				35.2	not assigned.unknown	not assigned	Phvul.006G066700	no hits & (original description: no original description)	T	31.5548	0.141738	0.169225	0	29.277	0.276168	-6.74257	1.43964e-20	8.66318e-19	0.358156	0.235572	0.632961	0.736878	NA	0.191841	0.341486	-0.844494	0.662332	NA
Phvul.006G067000		0				35.2	not assigned.unknown	not assigned	Phvul.006G067000	no hits & (original description: no original description)	T	30.5387	61.5421	4.18565	0	27.8673	66.1501	1.24716	0.371639	0.553403	4.57777	55.3007	-3.58361	2.03625e-11	1.20635e-09	0.232534	4.34217	-4.22786	0.000449208	0.040679
Phvul.006G067100		0				35.2	not assigned.unknown	not assigned	Phvul.006G067100	no hits & (original description: no original description)	T	52.177	1.6458	0	0	48.4507	1.80521	-4.74824	4.46986e-05	0.000347914	0.190683	1.56133	-3.03332	0.057553	0.153251	0.191841	0.178052	0.1081	0.960233	NA
Phvul.006G067111		0				35.2	not assigned.unknown	not assigned	Phvul.006G067111	no hits & (original description: no original description)	T	188.172	32.4531	8.73281	2.06823	170.633	35.9274	-2.24778	8.91228e-07	9.9696e-06	9.40604	29.7775	-1.6561	3.17629e-06	5.00934e-05	2.27048	8.86538	-1.96946	0.000815183	0.0527125
Phvul.006G067200		0				35.2	not assigned.unknown	not assigned	Phvul.006G067200	no hits & (original description: no original description)	T	18.9243	1.65721	0	0	17.573	1.8848	-3.22401	7.05982e-07	8.09008e-06	0.206144	1.59429	-2.9531	0.0389322	0.114466	0.207395	0.192489	0.1081	0.960233	NA
Phvul.006G067300		0				35.2	not assigned.unknown	not assigned	Phvul.006G067300	no hits & (original description: no original description)	T	1.99997	149.259	60.1919	48.052	1.99031	167.748	6.39715	9.07649e-10	1.67992e-08	63.9712	138.397	-1.11296	0.00010091	0.000952374	48.0233	60.0657	-0.322473	0.533592	0.815994
Phvul.006G067400		0				35.2	not assigned.unknown	not assigned	Phvul.006G067400	no hits & (original description: no original description)	T	4.23457	72.1588	30.6609	22.332	3.98062	81.2463	4.35123	0.0088719	0.0337917	31.6308	66.9702	-1.0791	0.0363505	0.108563	22.3749	30.2629	-0.436736	0.493133	0.79168
Phvul.006G069400		0				35.2	not assigned.unknown	not assigned	Phvul.006G069400	no hits & (original description: no original description)	T	84.2614	77.3283	11.2222	3.29408	76.6949	83.8469	0.128614	0.881769	0.934355	11.6857	70.0755	-2.57809	9.59177e-08	2.292e-06	3.44137	11.1572	-1.69969	0.0225473	0.232286
Phvul.006G070800		0				35.2	not assigned.unknown	not assigned	Phvul.006G070800	(at5g58575 : 165.0) CONTAINS InterPro DOMAIN/s: Sgf11, transcriptional regulation (InterPro:IPR013246); Has 30201 Blast hits to 17322 proteins in 780 species: Archae - 12; Bacteria - 1396; Metazoa - 17338; Fungi - 3422; Plants - 5037; Viruses - 0; Other Eukaryotes - 2996 (source: NCBI BLink). & (reliability: 330.0) & (original description: no original description)	T	112.572	82.1587	105.512	110.331	102.659	92.4297	-0.15138	0.5098	0.677302	113.344	76.0684	0.574919	0.00970591	0.0397341	109.496	105.706	0.0508754	0.848577	0.95176
Phvul.006G071100		0				35.2	not assigned.unknown	not assigned	Phvul.006G071100	no hits & (original description: no original description)	T	33.8692	77.1432	17.6084	10.217	30.9059	83.3742	1.43171	0.137843	0.283109	18.6007	69.8449	-1.90693	1.84558e-08	5.31545e-07	10.2514	17.5419	-0.774823	0.122139	0.457595
Phvul.006G071200		0				35.2	not assigned.unknown	not assigned	Phvul.006G071200	no hits & (original description: no original description)	T	192.885	203.12	30.3309	12.1069	177.408	219.429	0.306686	0.720169	0.837794	31.6123	183.808	-2.53813	4.89196e-11	2.72188e-09	12.1684	30.0044	-1.3021	0.0407155	0.294278
Phvul.006G072400		0	K18270 - Rab3 GTPase-activating protein catalytic subunit (RAB3GAP1) (1 of 3)			35.2	not assigned.unknown	not assigned	Phvul.006G072400	(at5g58510 : 1105.0) unknown protein; FUNCTIONS IN: molecular_function unknown; INVOLVED IN: biological_process unknown; LOCATED IN: chloroplast; EXPRESSED IN: 23 plant structures; EXPRESSED DURING: 14 growth stages; BEST Arabidopsis thaliana protein match is: unknown protein (TAIR:AT5G55060.2); Has 30201 Blast hits to 17322 proteins in 780 species: Archae - 12; Bacteria - 1396; Metazoa - 17338; …	T	10.4542	9.33765	9.25286	10.0025	9.44253	10.4894	0.151769	0.50005	0.669885	9.92308	8.63805	0.199347	0.356937	0.5416	9.91587	9.26573	0.0980866	0.690023	0.891023
Phvul.006G073400		0				35.2	not assigned.unknown	not assigned	Phvul.006G073400	(at1g07020 : 84.3) unknown protein; Has 39 Blast hits to 39 proteins in 17 species: Archae - 0; Bacteria - 0; Metazoa - 6; Fungi - 3; Plants - 28; Viruses - 0; Other Eukaryotes - 2 (source: NCBI BLink). & (reliability: 168.6) & (original description: no original description)	T	58.674	57.3572	67.1803	82.1716	53.9075	64.8565	0.266839	0.33927	0.522844	72.535	53.3202	0.443139	0.106997	0.24007	81.3618	67.4733	0.270451	0.349485	0.699342
Phvul.006G081100		0				35.2	not assigned.unknown	not assigned	Phvul.006G081100	(at2g30530 : 251.0) unknown protein; LOCATED IN: cellular_component unknown; EXPRESSED IN: 25 plant structures; EXPRESSED DURING: 15 growth stages; BEST Arabidopsis thaliana protein match is: unknown protein (TAIR:AT5G01970.1); Has 5513 Blast hits to 872 proteins in 154 species: Archae - 0; Bacteria - 30; Metazoa - 615; Fungi - 144; Plants - 149; Viruses - 12; Other Eukaryotes - 4563 (source: NCB…	T	22.2952	15.735	15.0346	21.9258	20.0898	17.5255	-0.196983	0.359936	0.542167	16.1723	14.482	0.158411	0.480758	0.652393	21.6974	15.0806	0.525064	0.07148	0.369408
Phvul.006G082200		0	PF10674 - Protein of unknown function (DUF2488) (Ycf54) (1 of 1)			35.2	not assigned.unknown	not assigned	Phvul.006G082200	(at5g58250 : 191.0) unknown protein; FUNCTIONS IN: molecular_function unknown; INVOLVED IN: biological_process unknown; LOCATED IN: thylakoid, chloroplast; EXPRESSED IN: 22 plant structures; EXPRESSED DURING: 14 growth stages; CONTAINS InterPro DOMAIN/s: Protein of unknown function DUF2488 (InterPro:IPR019616); Has 1807 Blast hits to 1807 proteins in 277 species: Archae - 0; Bacteria - 0; Metazoa…	T	58.231	165.413	34.292	10.9722	52.774	183.721	1.79963	3.75801e-17	1.65146e-15	35.914	151.552	-2.07606	5.14864e-12	3.54636e-10	10.9524	33.9768	-1.63318	0.000153284	0.0219878
Phvul.006G082311		0				35.2	not assigned.unknown	not assigned	Phvul.006G082311	no hits & (original description: no original description)	T	109.25	64.969	35.2732	21.2059	99.5312	72.9525	-0.448087	0.05612	0.145731	37.1646	60.0547	-0.690302	0.0175896	0.0628793	21.2727	35.088	-0.722316	0.151512	0.501967
Phvul.006G083400		0				35.2	not assigned.unknown	not assigned	Phvul.006G083400	(at5g37010 : 139.0) unknown protein; FUNCTIONS IN: molecular_function unknown; INVOLVED IN: N-terminal protein myristoylation; EXPRESSED IN: 22 plant structures; EXPRESSED DURING: 13 growth stages; BEST Arabidopsis thaliana protein match is: unknown protein (TAIR:AT1G65710.1); Has 6746 Blast hits to 5259 proteins in 486 species: Archae - 7; Bacteria - 485; Metazoa - 3508; Fungi - 577; Plants - 37…	T	13.8068	4.94776	1.24202	0.440133	12.5854	5.42427	-1.21447	3.18757e-05	0.000256958	1.33918	4.52468	-1.75413	1.12655e-07	2.64226e-06	0.458344	1.25652	-1.46237	0.00946694	0.163855
Phvul.006G087200		0				35.2	not assigned.unknown	not assigned	Phvul.006G087200	(at1g65900 : 374.0) unknown protein; FUNCTIONS IN: molecular_function unknown; INVOLVED IN: biological_process unknown; LOCATED IN: endomembrane system; EXPRESSED IN: 21 plant structures; EXPRESSED DURING: 13 growth stages; Has 306 Blast hits to 306 proteins in 119 species: Archae - 19; Bacteria - 238; Metazoa - 0; Fungi - 0; Plants - 34; Viruses - 0; Other Eukaryotes - 15 (source: NCBI BLink). &…	T	43.5469	16.9654	6.86652	4.4894	39.5149	18.9358	-1.06126	1.68935e-06	1.7871e-05	7.25693	15.6466	-1.10595	0.000185882	0.00159743	4.49294	6.84723	-0.608447	0.124305	0.461272
Phvul.006G088300		0	PTHR35760:SF1 - SI:CH211-22I13.2 PROTEIN (1 of 1)			35.2	not assigned.unknown	not assigned	Phvul.006G088300	no hits & (original description: no original description)	T	114.714	87.2962	100.175	136.398	104.215	98.4357	-0.0822505	0.718164	0.83678	107.812	80.9534	0.412867	0.0818956	0.19919	135.072	100.441	0.427476	0.10642	0.434565
Phvul.006G089700		0				35.2	not assigned.unknown	not assigned	Phvul.006G089700	(at5g27710 : 264.0) unknown protein; Has 49 Blast hits to 49 proteins in 17 species: Archae - 0; Bacteria - 0; Metazoa - 0; Fungi - 0; Plants - 48; Viruses - 0; Other Eukaryotes - 1 (source: NCBI BLink). & (reliability: 528.0) & (original description: no original description)	T	8.51434	10.6446	3.16485	1.2822	7.70895	11.9938	0.637892	0.0248331	0.0770204	3.37439	9.85815	-1.54079	7.63261e-06	0.000105655	1.32347	3.18666	-1.26608	0.0187608	0.218131
Phvul.006G091000		0	PTHR13859//PTHR13859:SF15 - ATROPHIN-RELATED // SUBFAMILY NOT NAMED (1 of 4)			35.2	not assigned.unknown	not assigned	Phvul.006G091000	(at1g09040 : 331.0) unknown protein; FUNCTIONS IN: molecular_function unknown; INVOLVED IN: biological_process unknown; LOCATED IN: membrane; EXPRESSED IN: leaf; BEST Arabidopsis thaliana protein match is: unknown protein (TAIR:AT1G09050.1); Has 614 Blast hits to 567 proteins in 104 species: Archae - 2; Bacteria - 12; Metazoa - 344; Fungi - 31; Plants - 81; Viruses - 0; Other Eukaryotes - 144 (so…	T	1.98382	1.88537	2.72778	3.95266	1.77173	2.09098	0.238968	0.537034	0.700442	2.95529	1.73098	0.770216	0.0306967	0.0960774	3.92341	2.75188	0.512691	0.17944	0.538973
Phvul.006G092400		0	KOG2974 - Uncharacterized conserved protein (1 of 1)			35.2	not assigned.unknown	not assigned	Phvul.006G092400	(at5g48240 : 203.0) unknown protein; FUNCTIONS IN: molecular_function unknown; INVOLVED IN: biological_process unknown; CONTAINS InterPro DOMAIN/s: Protein of unknown function DUF1665 (InterPro:IPR012459); Has 286 Blast hits to 283 proteins in 145 species: Archae - 0; Bacteria - 2; Metazoa - 103; Fungi - 97; Plants - 41; Viruses - 1; Other Eukaryotes - 42 (source: NCBI BLink). & (reliability: 406…	T	40.8838	41.0589	24.9364	17.3828	37.1837	46.1803	0.312654	0.179899	0.341467	26.5284	38.04	-0.519724	0.0144775	0.0539469	17.2777	24.8821	-0.525979	0.104931	0.432609
Phvul.006G097300		0				35.2	not assigned.unknown	not assigned	Phvul.006G097300	no hits & (original description: no original description)	T	4334.06	2242.38	729.062	386.203	3984.2	2475.4	-0.686627	0.0119713	0.0430046	769.04	2048.79	-1.41355	6.78563e-07	1.29744e-05	384.417	723.916	-0.91316	0.0360724	0.282207
Phvul.006G097900		0	PF02810 - SEC-C motif (SEC-C) (1 of 2)			35.2	not assigned.unknown	not assigned	Phvul.006G097900	(at3g04950 : 253.0) CONTAINS InterPro DOMAIN/s: SEC-C motif (InterPro:IPR004027); Has 583 Blast hits to 583 proteins in 248 species: Archae - 0; Bacteria - 488; Metazoa - 0; Fungi - 0; Plants - 34; Viruses - 0; Other Eukaryotes - 61 (source: NCBI BLink). & (reliability: 506.0) & (original description: no original description)	T	9.63697	10.2071	5.21848	4.0026	8.7335	11.3616	0.379511	0.190796	0.356331	5.66013	9.40261	-0.734356	0.0170041	0.0612459	4.02725	5.28329	-0.389347	0.317915	0.674406
Phvul.006G104900		0				35.2	not assigned.unknown	not assigned	Phvul.006G104900	no hits & (original description: no original description)	T	23.6628	11.5072	1.42551	0.927598	21.4508	12.2288	-0.810973	0.0246408	0.076543	1.59031	10.3192	-2.70213	1.30834e-07	3.02518e-06	0.951657	1.46907	-0.624539	0.278125	0.641662
Phvul.006G106200		0				35.2	not assigned.unknown	not assigned	Phvul.006G106200	no hits & (original description: no original description)	T	2.77086	10.5509	0.465721	1.2364	2.65375	11.8931	2.16424	4.42268e-06	4.31108e-05	0.619405	9.76645	-3.95783	2.6587e-10	1.27462e-08	1.36145	0.586562	1.2054	0.275302	0.64018
Phvul.006G106600		0	PTHR13168 - ASSOCIATE OF C-MYC AMY-1 (1 of 1)			35.2	not assigned.unknown	not assigned	Phvul.006G106600	(at2g14045 : 115.0) unknown protein; FUNCTIONS IN: molecular_function unknown; INVOLVED IN: biological_process unknown; LOCATED IN: cellular_component unknown. & (reliability: 230.0) & (original description: no original description)	T	110.715	95.5834	47.2618	36.4901	99.9618	105.466	0.0772747	0.714871	0.834369	50.529	87.4738	-0.791731	0.000574756	0.00406166	36.4009	47.2906	-0.377175	0.339725	0.691072
Phvul.006G108100		0				35.2	not assigned.unknown	not assigned	Phvul.006G108100	no hits & (original description: no original description)	T	94.396	22.7745	8.67446	5.06876	85.4249	24.6332	-1.79426	5.78334e-09	9.6255e-08	9.28363	20.5623	-1.14673	0.00747691	0.032537	5.09828	8.70956	-0.771511	0.0911028	0.41043
Phvul.006G110000		0	PTHR31234:SF12 - LATE EMBRYOGENESIS ABUNDANT HYDROXYPROLINE-RICH GLYCOPROTEIN (1 of 1)			35.2	not assigned.unknown	not assigned	Phvul.006G110000	(at2g46300 : 105.0) Late embryogenesis abundant (LEA) hydroxyproline-rich glycoprotein family; CONTAINS InterPro DOMAIN/s: Late embryogenesis abundant protein, group 2 (InterPro:IPR004864); BEST Arabidopsis thaliana protein match is: unknown protein (TAIR:AT4G01110.1); Has 504 Blast hits to 503 proteins in 23 species: Archae - 0; Bacteria - 0; Metazoa - 1; Fungi - 2; Plants - 501; Viruses - 0; Ot…	T	4.02731	7.05966	2.6253	2.02612	3.56485	7.73062	1.11653	0.0102341	0.0379362	2.85256	6.45183	-1.17642	0.0019677	0.0111214	2.06603	2.67169	-0.373507	0.426244	0.751815
Phvul.006G114400		0	PF05097 - Protein of unknown function (DUF688) (DUF688) (1 of 11)			35.2	not assigned.unknown	not assigned	Phvul.006G114400	no hits & (original description: no original description)	T	38.7794	2.27633	1.26234	2.19466	35.0785	2.62599	-3.73849	7.39838e-26	6.77192e-24	1.4432	2.15009	-0.582891	0.312349	0.495683	2.25145	1.34017	0.753411	0.209085	0.57265
Phvul.006G114500		0				35.2	not assigned.unknown	not assigned	Phvul.006G114500	no hits & (original description: no original description)	T	1024.45	954.113	518.453	380.869	935.505	1053.25	0.171027	0.432481	0.609218	552.263	872.664	-0.660001	0.000490825	0.0035723	377.817	517.265	-0.453286	0.0616572	0.347721
Phvul.006G114600		0	PTHR33868:SF2 - EXPRESSED PROTEIN (1 of 2)			35.2	not assigned.unknown	not assigned	Phvul.006G114600	(at2g46550 : 170.0) unknown protein; FUNCTIONS IN: molecular_function unknown; INVOLVED IN: biological_process unknown; EXPRESSED IN: 23 plant structures; EXPRESSED DURING: 13 growth stages; BEST Arabidopsis thaliana protein match is: unknown protein (TAIR:AT1G01240.3). & (reliability: 340.0) & (original description: no original description)	T	22.1012	27.2576	31.6079	41.1823	19.9541	30.5414	0.614147	0.00493782	0.0207439	34.0021	25.159	0.434003	0.0607001	0.159386	40.8504	31.6949	0.366083	0.192517	0.553608
Phvul.006G115800		0	PTHR33472:SF1 - EXTENSIN-RELATED (1 of 2)			35.2	not assigned.unknown	not assigned	Phvul.006G115800	no hits & (original description: no original description)	T	2.51619	5.48223	2.76562	3.91935	2.26605	6.16544	1.44415	0.00344127	0.0152514	3.02766	5.05802	-0.742687	0.0846955	0.203983	3.91528	2.81741	0.474102	0.428213	0.752938
Phvul.006G116900		0				35.2	not assigned.unknown	not assigned	Phvul.006G116900	no hits & (original description: no original description)	T	33.9125	10.908	34.615	36.9307	31.0047	12.1535	-1.35098	0.000243366	0.00154319	37.573	10.0192	1.90573	2.23026e-06	3.68508e-05	36.9254	34.9296	0.0805769	0.857695	0.954375
Phvul.006G117900		0				35.2	not assigned.unknown	not assigned	Phvul.006G117900	(at1g32583 : 98.6) FUNCTIONS IN: molecular_function unknown; INVOLVED IN: biological_process unknown; LOCATED IN: endomembrane system; BEST Arabidopsis thaliana protein match is: tapetum determinant 1 (TAIR:AT4G24972.1); Has 35333 Blast hits to 34131 proteins in 2444 species: Archae - 798; Bacteria - 22429; Metazoa - 974; Fungi - 991; Plants - 531; Viruses - 0; Other Eukaryotes - 9610 (source: NC…	T	14.5074	0	0	0	13.324	0.0661319	-7.65485	2.61054e-16	1.06694e-14	0.0924524	0.054739	0.754744	0.749503	NA	0.0930136	0.0863282	0.1081	0.960233	NA
Phvul.006G118000		0	PTHR19248//PTHR19248:SF20 - ATP-BINDING TRANSPORT PROTEIN-RELATED // SUBFAMILY NOT NAMED (1 of 1)			35.2	not assigned.unknown	not assigned	Phvul.006G118000	no hits & (original description: no original description)	T	25.2754	9.41748	6.67535	7.63992	22.8052	10.5968	-1.10556	4.95013e-06	4.78819e-05	7.18422	8.71503	-0.280391	0.283475	0.464396	7.6198	6.7065	0.183707	0.600435	0.849823
Phvul.006G120100		0	PF13668 - Ferritin-like domain (Ferritin_2) (1 of 1)			35.2	not assigned.unknown	not assigned	Phvul.006G120100	(at1g47980 : 367.0) unknown protein; FUNCTIONS IN: molecular_function unknown; INVOLVED IN: biological_process unknown; LOCATED IN: endomembrane system; EXPRESSED IN: 6 plant structures; EXPRESSED DURING: 4 anthesis, F mature embryo stage, petal differentiation and expansion stage, E expanded cotyledon stage; BEST Arabidopsis thaliana protein match is: unknown protein (TAIR:AT3G62730.1); Has 169 …	T	3.16852	189.517	6330.08	13765.8	2.95493	226.872	6.26261	9.19707e-10	1.70093e-08	6889.73	182.956	5.23487	8.70524e-09	2.73826e-07	13584.9	6378.09	1.09081	0.00647493	0.137257
Phvul.006G120600		0	PTHR35483:SF1 - GLYCINE-RICH PROTEIN (1 of 2)			35.2	not assigned.unknown	not assigned	Phvul.006G120600	(at2g43630 : 84.3) FUNCTIONS IN: molecular_function unknown; INVOLVED IN: biological_process unknown; LOCATED IN: chloroplast thylakoid membrane, chloroplast, nucleus, chloroplast envelope; EXPRESSED IN: 22 plant structures; EXPRESSED DURING: 13 growth stages; BEST Arabidopsis thaliana protein match is: glycine-rich protein (TAIR:AT3G59640.2); Has 67 Blast hits to 67 proteins in 20 species: Archa…	T	44.921	67.8082	58.3944	62.2586	41.0545	76.0087	0.888656	0.000129723	0.000897419	62.2835	62.6594	-0.00879721	0.963742	0.979668	61.7715	58.3114	0.083057	0.735423	0.909292
Phvul.006G127300		0	PF07712 - Stress up-regulated Nod 19 (SURNod19) (1 of 15)			35.2	not assigned.unknown	not assigned	Phvul.006G127300	(gnl|cdd|71153 : 555.0) no description available & (at5g61820 : 445.0) FUNCTIONS IN: molecular_function unknown; INVOLVED IN: biological_process unknown; LOCATED IN: vacuole; EXPRESSED IN: 24 plant structures; EXPRESSED DURING: 15 growth stages; CONTAINS InterPro DOMAIN/s: Stress up-regulated Nod 19 (InterPro:IPR011692); Has 30201 Blast hits to 17322 proteins in 780 species: Archae - 12; Bacteria…	T	1.40247	62.734	87.1709	11.8425	1.33047	68.7747	5.69186	4.91255e-44	1.32197e-41	90.3694	57.0605	0.663396	0.435877	0.614983	11.8726	85.8726	-2.85448	0.0748136	0.375112
Phvul.006G128300		0				35.2	not assigned.unknown	not assigned	Phvul.006G128300	no hits & (original description: no original description)	T	66.6261	72.2843	68.3565	97.7497	60.8025	79.9901	0.395701	0.110608	0.241866	73.1174	66.063	0.146151	0.542897	0.703158	96.9532	68.353	0.504286	0.0477511	0.313587
Phvul.006G131200		0				35.2	not assigned.unknown	not assigned	Phvul.006G131200	(at1g36320 : 452.0) unknown protein; BEST Arabidopsis thaliana protein match is: unknown protein (TAIR:AT4G37920.1); Has 93 Blast hits to 90 proteins in 22 species: Archae - 0; Bacteria - 0; Metazoa - 0; Fungi - 0; Plants - 85; Viruses - 0; Other Eukaryotes - 8 (source: NCBI BLink). & (reliability: 904.0) & (original description: no original description)	T	8.73191	6.48413	3.16608	1.67684	7.98384	7.29756	-0.129502	0.639496	0.779675	3.38461	6.01197	-0.825941	0.00586329	0.0267842	1.69656	3.18328	-0.905852	0.0580203	0.33869
Phvul.006G134022		0				35.2	not assigned.unknown	not assigned	Phvul.006G134022	no hits & (original description: no original description)	T	24.5162	12.6682	13.4492	20.1719	22.2304	14.3007	-0.636167	0.0336405	0.0980278	14.1743	11.7584	0.27224	0.457888	0.633683	20.0091	13.4061	0.576371	0.17675	0.536573
Phvul.006G138850		0	PF14547 - Hydrophobic seed protein (Hydrophob_seed) (1 of 17)			35.2	not assigned.unknown	not assigned	Phvul.006G138850	no hits & (original description: no original description)	T	56.4033	55.5492	13.3747	6.28833	51.2589	60.2272	0.232598	0.814338	0.897533	14.3618	50.4363	-1.81104	5.86277e-08	1.46685e-06	6.37077	13.4638	-1.07747	0.00809303	0.151493
Phvul.006G141000		0				35.2	not assigned.unknown	not assigned	Phvul.006G141000	(at4g17240 : 162.0) unknown protein; FUNCTIONS IN: molecular_function unknown; INVOLVED IN: biological_process unknown; LOCATED IN: chloroplast; EXPRESSED IN: 16 plant structures; EXPRESSED DURING: 8 growth stages. & (reliability: 324.0) & (original description: no original description)	T	25.5581	18.7675	6.59888	4.47622	23.0582	20.9601	-0.137615	0.568716	0.726088	7.00624	17.3201	-1.30317	3.29159e-07	6.8679e-06	4.4828	6.59335	-0.556978	0.152805	0.504048
Phvul.006G142900		0				35.2	not assigned.unknown	not assigned	Phvul.006G142900	no hits & (original description: no original description)	T	901.363	3602.28	1846.03	1077.98	813.87	3996.49	2.29586	3.97326e-10	7.76829e-09	1952.56	3308.1	-0.760609	0.000192506	0.00164017	1071.96	1835.46	-0.775894	0.0381109	0.287331
Phvul.006G143300		0				35.2	not assigned.unknown	not assigned	Phvul.006G143300	no hits & (original description: no original description)	T	2.65964	170.103	251.655	230.541	2.5243	192.955	6.25624	5.71175e-12	1.44912e-10	268.263	157.987	0.763689	0.00237388	0.0129591	228.877	251.222	-0.134496	0.631912	0.863275
Phvul.006G143900		0				35.2	not assigned.unknown	not assigned	Phvul.006G143900	(at4g22320 : 119.0) unknown protein; FUNCTIONS IN: molecular_function unknown; INVOLVED IN: biological_process unknown; EXPRESSED IN: 24 plant structures; EXPRESSED DURING: 14 growth stages; BEST Arabidopsis thaliana protein match is: unknown protein (TAIR:AT5G55210.1). & (reliability: 238.0) & (original description: no original description)	T	165.892	101.261	65.6598	58.3694	151.919	113.427	-0.421506	0.0790676	0.188895	69.9705	93.4113	-0.416849	0.0246296	0.0812975	58.0049	65.5456	-0.176289	0.571888	0.835569
Phvul.006G145400		0				35.2	not assigned.unknown	not assigned	Phvul.006G145400	(at4g22190 : 187.0) unknown protein; Has 283 Blast hits to 154 proteins in 44 species: Archae - 0; Bacteria - 2; Metazoa - 24; Fungi - 12; Plants - 48; Viruses - 0; Other Eukaryotes - 197 (source: NCBI BLink). & (reliability: 374.0) & (original description: no original description)	T	11.7957	4.78399	0.997668	3.80133	10.6967	5.37751	-0.992235	0.00636707	0.0256227	1.13829	4.46137	-1.98079	0.000231841	0.00191537	3.78266	1.05183	1.85187	0.00396014	0.110389
Phvul.006G147700		0				35.2	not assigned.unknown	not assigned	Phvul.006G147700	(at1g11915 : 330.0) unknown protein; FUNCTIONS IN: molecular_function unknown; INVOLVED IN: biological_process unknown; LOCATED IN: endomembrane system; EXPRESSED IN: root; BEST Arabidopsis thaliana protein match is: unknown protein (TAIR:AT3G17350.1); Has 261 Blast hits to 261 proteins in 13 species: Archae - 0; Bacteria - 0; Metazoa - 0; Fungi - 0; Plants - 261; Viruses - 0; Other Eukaryotes - …	T	8.71592	5.68907	2.89999	2.06361	7.99758	6.3491	-0.332989	0.293416	0.476234	3.15118	5.2473	-0.737266	0.0272334	0.087653	2.09325	2.94557	-0.48969	0.281066	0.643296
Phvul.006G150300		0				35.2	not assigned.unknown	not assigned	Phvul.006G150300	no hits & (original description: no original description)	T	17.989	8.44271	1.07491	0.674764	16.7105	9.08521	-0.879801	0.0600124	0.153181	1.23734	7.63151	-2.60334	0.000240906	0.0019709	0.799032	1.18068	-0.562509	0.614611	0.855915
Phvul.006G151900		0				35.2	not assigned.unknown	not assigned	Phvul.006G151900	no hits & (original description: no original description)	T	6.81685	27.3354	13.3502	12.3673	6.14948	29.7775	2.27559	3.45679e-06	3.4539e-05	14.5951	24.8304	-0.769011	0.0469463	0.132259	12.3517	13.5406	-0.130124	0.74812	0.913997
Phvul.006G154000		0				35.2	not assigned.unknown	not assigned	Phvul.006G154000	(at3g06150 : 756.0) unknown protein; BEST Arabidopsis thaliana protein match is: unknown protein (TAIR:AT5G19060.1); Has 61 Blast hits to 59 proteins in 10 species: Archae - 0; Bacteria - 0; Metazoa - 3; Fungi - 0; Plants - 58; Viruses - 0; Other Eukaryotes - 0 (source: NCBI BLink). & (reliability: 1512.0) & (original description: no original description)	T	4.79112	1.56497	0.817962	0.729513	4.28867	1.78332	-1.26535	0.00100232	0.00536194	0.868595	1.45652	-0.738609	0.191945	0.3602	0.742133	0.827297	-0.160378	0.822544	0.94392
Phvul.006G158900		0	PF15365 - Proline-rich nuclear receptor coactivator (PNRC) (1 of 5)			35.2	not assigned.unknown	not assigned	Phvul.006G158900	no hits & (original description: no original description)	T	724.566	421.226	261.643	345.957	654.036	464.141	-0.494808	0.0384975	0.108934	280.197	383.713	-0.453612	0.0807862	0.197311	342.966	261.724	0.38998	0.156311	0.509874
Phvul.006G165400		0				35.2	not assigned.unknown	not assigned	Phvul.006G165400	no hits & (original description: no original description)	T	232.487	308.571	223.705	227.44	212.682	343.251	0.690571	0.00190079	0.00923969	238.472	283.721	-0.250589	0.162082	0.322841	225.179	223.32	0.0118869	0.960121	0.9878
Phvul.006G165700		0				35.2	not assigned.unknown	not assigned	Phvul.006G165700	(at1g30130 : 281.0) unknown protein; FUNCTIONS IN: molecular_function unknown; INVOLVED IN: biological_process unknown; LOCATED IN: endomembrane system; EXPRESSED IN: 23 plant structures; EXPRESSED DURING: 13 growth stages; CONTAINS InterPro DOMAIN/s: Protein of unknown function DUF1365 (InterPro:IPR010775); Has 35333 Blast hits to 34131 proteins in 2444 species: Archae - 798; Bacteria - 22429; M…	T	7.38458	8.39708	2.47365	0.57954	6.68782	9.36223	0.485428	0.13246	0.275263	2.67792	7.70855	-1.52383	1.32909e-05	0.000169229	0.629297	2.51292	-1.99991	0.000816971	0.0527125
Phvul.006G168900		0				35.2	not assigned.unknown	not assigned	Phvul.006G168900	(at5g45660 : 130.0) unknown protein; FUNCTIONS IN: molecular_function unknown; INVOLVED IN: biological_process unknown; LOCATED IN: endomembrane system; Has 35333 Blast hits to 34131 proteins in 2444 species: Archae - 798; Bacteria - 22429; Metazoa - 974; Fungi - 991; Plants - 531; Viruses - 0; Other Eukaryotes - 9610 (source: NCBI BLink). & (reliability: 260.0) & (original description: no origin…	T	17.2385	27.5985	14.7711	20.7142	15.9086	30.868	0.956335	0.00111174	0.00586093	15.6772	25.4912	-0.699944	0.00864232	0.0363868	20.5267	14.7443	0.477047	0.162256	0.517802
Phvul.006G169800		0				35.2	not assigned.unknown	not assigned	Phvul.006G169800	no hits & (original description: no original description)	T	12.9752	106.04	37.935	35.753	11.9431	115.964	3.27942	0.00198836	0.00961074	40.2907	96.6623	-1.26086	1.39571e-05	0.000175851	35.7187	37.8861	-0.0852148	0.83165	0.946482
Phvul.006G169900		0				35.2	not assigned.unknown	not assigned	Phvul.006G169900	no hits & (original description: no original description)	T	26.6108	83.8091	26.5449	12.6	24.4739	92.1847	1.91328	0.0141677	0.0492119	28.5241	76.6895	-1.42726	1.21523e-08	3.66457e-07	12.6342	26.6415	-1.07542	0.0121613	0.18301
Phvul.006G171300		0				35.2	not assigned.unknown	not assigned	Phvul.006G171300	no hits & (original description: no original description)	T	23.6973	15.9441	3.20969	3.70235	21.8505	17.5484	-0.316626	0.350708	0.5334	3.61573	14.6413	-2.02615	8.36279e-06	0.000114378	3.78567	3.34932	0.178752	0.765057	0.922374
Phvul.006G173100		0				35.2	not assigned.unknown	not assigned	Phvul.006G173100	no hits & (original description: no original description)	T	1.28767	3.21107	2.97406	1.46439	1.20124	3.70958	1.62706	0.0037344	0.0163478	3.14883	3.02938	0.0589954	0.900158	0.946341	1.48457	2.98332	-1.0075	0.125989	0.463937
Phvul.006G173900		0				35.2	not assigned.unknown	not assigned	Phvul.006G173900	no hits & (original description: no original description)	T	95.1585	56.1625	62.4348	94.731	84.9967	62.8856	-0.434536	0.184748	0.348183	67.4324	51.6375	0.383522	0.214859	0.38747	94.0869	62.8114	0.582911	0.0806946	0.387465
Phvul.006G178900		0				35.2	not assigned.unknown	not assigned	Phvul.006G178900	no hits & (original description: no original description)	T	3.19366	1.08022	0.351457	0.0481148	2.96297	1.18512	-1.32336	0.00589196	0.0240191	0.416006	0.997957	-1.26749	0.0813085	0.198078	0.0854478	0.386921	-2.16646	0.0630545	0.349814
Phvul.006G180500		0				35.2	not assigned.unknown	not assigned	Phvul.006G180500	(at1g28530 : 593.0) unknown protein; INVOLVED IN: biological_process unknown; LOCATED IN: chloroplast; EXPRESSED IN: 19 plant structures; EXPRESSED DURING: 10 growth stages; Has 20 Blast hits to 20 proteins in 6 species: Archae - 0; Bacteria - 0; Metazoa - 0; Fungi - 0; Plants - 20; Viruses - 0; Other Eukaryotes - 0 (source: NCBI BLink). & (reliability: 1186.0) & (original description: no origina…	T	17.682	12.4426	7.30379	5.65273	15.9584	13.8754	-0.201739	0.345306	0.528574	7.81801	11.4518	-0.551159	0.00993387	0.0404789	5.63701	7.3137	-0.376357	0.233891	0.599786
Phvul.006G182700		0	PTHR35274:SF2 - EXPRESSED PROTEIN-RELATED (1 of 2)			35.2	not assigned.unknown	not assigned	Phvul.006G182700	no hits & (original description: no original description)	T	32.9159	42.4555	11.2148	5.74288	29.9742	46.4191	0.630926	0.0244984	0.0761996	11.7071	38.7122	-1.72262	4.35207e-06	6.59586e-05	5.73397	11.1142	-0.955941	0.0335003	0.273716
Phvul.006G182800		0				35.2	not assigned.unknown	not assigned	Phvul.006G182800	no hits & (original description: no original description)	T	36.3122	10.5308	11.7647	7.9252	32.6344	11.8744	-1.45812	1.50056e-05	0.000129976	12.5783	9.72689	0.37025	0.450414	0.628321	7.97381	11.8066	-0.566211	0.269897	0.634654
Phvul.006G185200		0				35.2	not assigned.unknown	not assigned	Phvul.006G185200	(at1g53035 : 159.0) unknown protein; FUNCTIONS IN: molecular_function unknown; INVOLVED IN: biological_process unknown; LOCATED IN: endomembrane system; EXPRESSED IN: 23 plant structures; EXPRESSED DURING: 13 growth stages; BEST Arabidopsis thaliana protein match is: unknown protein (TAIR:AT3G15358.1); Has 49 Blast hits to 49 proteins in 9 species: Archae - 0; Bacteria - 0; Metazoa - 0; Fungi - 0…	T	193.719	220.391	308.95	266.681	173.981	248.816	0.516174	0.0270341	0.0822599	330.589	204.341	0.693924	0.00278347	0.0147139	264.337	308.791	-0.224226	0.385261	0.72432
Phvul.006G189400		0				35.2	not assigned.unknown	not assigned	Phvul.006G189400	no hits & (original description: no original description)	T	32.4455	10.4333	2.57626	2.51609	29.7038	11.2933	-1.39609	0.000220845	0.00142222	2.77399	9.48689	-1.7602	0.0251233	0.0824922	2.67681	2.66548	0.00183247	0.998631	0.999599
Phvul.006G189600		0				35.2	not assigned.unknown	not assigned	Phvul.006G189600	(at1g11120 : 114.0) unknown protein; FUNCTIONS IN: molecular_function unknown; INVOLVED IN: biological_process unknown; LOCATED IN: cellular_component unknown; EXPRESSED IN: 10 plant structures; EXPRESSED DURING: 4 anthesis, F mature embryo stage, petal differentiation and expansion stage, E expanded cotyledon stage, D bilateral stage; BEST Arabidopsis thaliana protein match is: unknown protein (…	T	24.0623	4.50044	3.91169	3.7088	21.6223	5.12163	-2.0771	1.84011e-08	2.8451e-07	4.3214	4.19088	0.0416037	0.941392	0.967714	3.77252	4.01975	-0.092596	0.873874	0.959881
Phvul.006G189700		0				35.2	not assigned.unknown	not assigned	Phvul.006G189700	no hits & (original description: no original description)	T	9.09447	6.16114	1.80419	2.74962	8.16951	6.53043	-0.323727	0.474186	0.646963	1.98096	5.5331	-1.47911	0.00782784	0.0337113	2.78478	1.8566	0.582586	0.215656	0.580376
Phvul.006G190300		0				35.2	not assigned.unknown	not assigned	Phvul.006G190300	no hits & (original description: no original description)	T	1024.06	1460.1	539.93	261.863	936.66	1609.19	0.780733	0.00131805	0.00677993	568.375	1334.38	-1.23114	9.3223e-07	1.70956e-05	260.475	535.705	-1.04032	0.00807175	0.151337
Phvul.006G192300		0				35.2	not assigned.unknown	not assigned	Phvul.006G192300	no hits & (original description: no original description)	T	27.9511	20.2977	0.204549	2.05602	25.6477	22.2987	-0.201967	0.501965	0.671445	0.271162	18.5555	-6.06969	1.2132e-34	2.31195e-31	2.09326	0.255392	3.02292	0.000423085	0.0399517
Phvul.006G195200		0				35.2	not assigned.unknown	not assigned	Phvul.006G195200	no hits & (original description: no original description)	T	11.6761	21.1113	15.9151	23.1538	10.6306	22.9413	1.10963	0.000604315	0.00344276	17.2533	19.1254	-0.14919	0.65859	0.789879	23.005	16.0272	0.521581	0.134023	0.476933
Phvul.006G197600		0				35.2	not assigned.unknown	not assigned	Phvul.006G197600	(at5g65810 : 331.0) unknown protein; BEST Arabidopsis thaliana protein match is: unknown protein (TAIR:AT3G49720.2); Has 30201 Blast hits to 17322 proteins in 780 species: Archae - 12; Bacteria - 1396; Metazoa - 17338; Fungi - 3422; Plants - 5037; Viruses - 0; Other Eukaryotes - 2996 (source: NCBI BLink). & (reliability: 662.0) & (original description: no original description)	T	73.8833	92.2474	76.0923	123.241	66.8326	102.804	0.621282	0.00166338	0.00825657	81.397	84.9818	-0.0622773	0.747936	0.850428	121.565	76.0839	0.676096	0.0343084	0.27649
Phvul.006G197800		0				35.2	not assigned.unknown	not assigned	Phvul.006G197800	no hits & (original description: no original description)	T	19.4369	16.4665	19.7106	24.8532	17.5382	18.6308	0.0873452	0.74226	0.851191	21.2309	15.325	0.469014	0.0638298	0.165633	24.6792	19.8048	0.317873	0.223809	0.588137
Phvul.006G198000		0				35.2	not assigned.unknown	not assigned	Phvul.006G198000	(at4g17000 : 231.0) unknown protein; Has 2862 Blast hits to 2331 proteins in 349 species: Archae - 6; Bacteria - 408; Metazoa - 833; Fungi - 223; Plants - 134; Viruses - 7; Other Eukaryotes - 1251 (source: NCBI BLink). & (reliability: 462.0) & (original description: no original description)	T	6.10413	1.83441	0.429949	0.266945	5.51932	1.99348	-1.46989	3.37097e-05	0.000270569	0.476621	1.67162	-1.80353	0.000526075	0.00377954	0.284036	0.448286	-0.65527	0.410683	0.741912
Phvul.006G198300		0				35.2	not assigned.unknown	not assigned	Phvul.006G198300	(at5g64510 : 447.0) unknown protein; FUNCTIONS IN: molecular_function unknown; INVOLVED IN: biological_process unknown; LOCATED IN: endomembrane system; EXPRESSED IN: 17 plant structures; EXPRESSED DURING: 10 growth stages; Has 35333 Blast hits to 34131 proteins in 2444 species: Archae - 798; Bacteria - 22429; Metazoa - 974; Fungi - 991; Plants - 531; Viruses - 0; Other Eukaryotes - 9610 (source:…	T	23.6692	42.8871	39.5174	37.0417	21.4579	46.6921	1.12161	3.53235e-05	0.000281624	42.2775	38.9663	0.117783	0.652899	0.785784	36.9859	39.5127	-0.0954287	0.844426	0.950336
Phvul.006G199300		0	PF12734 - Cysteine-rich TM module stress tolerance (CYSTM) (1 of 15)			35.2	not assigned.unknown	not assigned	Phvul.006G199300	no hits & (original description: no original description)	T	15.096	37.262	22.4441	17.3648	14.2634	41.236	1.53158	0.000279939	0.00174144	24.1299	34.103	-0.499672	0.194437	0.363293	17.3943	22.5848	-0.375524	0.392953	0.730796
Phvul.006G199600		0				35.2	not assigned.unknown	not assigned	Phvul.006G199600	no hits & (original description: no original description)	T	102.095	51.8426	44.7783	51.6913	91.8274	57.3188	-0.679969	0.0143781	0.0498054	48.3959	47.5008	0.026495	0.93688	0.964791	51.0708	45.0797	0.180526	0.678387	0.886035
[truncated: 16,386 more rows]

[truncated: 4 more sheets: Found expressed 100 reads, DEGs 6vs10, DEGs 10 vs 14, DEGs 14 vs 18]
