# Supplementary material for: Understanding the transition from embryogenesis to seed filling in Phaseolus vulgaris L. non-endospermic seeds
Source: Front Plant Sci. 2025 May 21;16:1597915. doi: 10.3389/fpls.2025.1597915 (PMC12133513; doi:10.3389/fpls.2025.1597915)
Supplement: Supplementary file 3 [file Table2.xlsx]

## Sheet: Sheet1
Supplementary Table 2- Primers used for RNA extration and for RT-qPCR
RNA extraction
Symbol	ID	Annotation	Forward (5'-3')	Tm (ºC)	Reverse (5'-3' )	Tm (ºC)
Actin	Phvul.001G142500	Actin 11	TCCTGCTATGTATGTTGCCATC	58.3	GGAACCGTGTGACTGACACCGTCTCCGGAGTC	73.6
RT-qPCR
Genes of interest
Symbol	ID	Annotation	Forward (5'-3')	Tm (ºC)	Reverse (5'-3')	Tm (ºC)	Efficiency
ABI3	Phvul.008G122100	AP2/B3-like transcriptional factor family protein	TTTGCTCGAGAACACTGGTG	58.4	TTCACACCTTGTTGCCTCAC	58.6	0.7771
ABI5	Phvul.001G189400	Basic-leucine zipper (bZIP) transcription factor family protein	CACGGTTGAATTAGAAGCGGAAC	60.4	TCTGAGCGTTGGTTTGAACTC	58.8	0.9387
ADG1	Phvul.008G284000	ADP glucose pyrophosphorylase 1	TATTGGCCGGAACTCTCATGTC	60.2	TCTGTTTCCCTTGCAGCTTC	58.4	0.9704
AGL15	Phvul.005G035900	AGAMOUS-like 15	TACTGGTGCCAGATGTCTCAAC	60	CTTCCTCTTGAACACCAGCAG	58.9	0.8432
CRA1	Phvul.007G192800	RmlC-like cupins superfamily protein	TCAGTAACCTCAACAGCCTCAC	60	TTGCCCTCGGATCACGTATATC	59.8	0.953
DGs	Phvul.005G045900	DNA glycosylase superfamily protein	GACCTCAACCTTGAAGAAACGC	60	ATCAGTCAAGTTGGCCACAG	58.1	0.8888
EXP15	Phvul.009G186400	expansin A15	TAACACTGCAGGAGGATGGTG	59.7	ATCTGATGCCCCCTCTCTTTTG	60.1	0.8651
EXPB2	Phvul.007G235300	expansin B2	AGGCAATCAGCTACGCAATG	59	CCTCGTATTCAACCATCACTGC	59.4	0.793113
ISA3	Phvul.009G033200	isoamylase 3	CATTCACGCTTCATGACAGGAG	59.6	CAAAGTCCTCCGGTGATTTGAG	59.3	0.7905
LEA4-5	Phvul.001G142000	Late Embryogenesis Abundant 4-5	TGGAGAAGACCAAGGCCAATG	60.3	CTCAGCCTGGTTGACCTTTAC	58.6	0.9626
PAP85	Phvul.007G173600	cupin family protein - vicilin-like seed storage protein	GCCAGGAATGCTGTTTGTTG	58.2	TGGAGCTCACAATGTTGTCC	58.1	0.8148
SBE2.2	Phvul.001G187600	starch branching enzyme 2.2	GATGCCTTGTTTGGTGGTTTC	58.2	AAGGGCATAAACCACTGCTG	58.5	0.8502
SUS4	Phvul.003G127500	sucrose synthase 4	AAGTGCAAGGTTGAGCCATC	58.7	AGCCTCTGGGAGTAAATTTGCC	60.6	0.9412
UGP2	Phvul.008G240600	UDP-glucose pyrophosphorylase 2	AAAGTGGCTGGCGATGTTTG	59.7	TTCCTTGTCCGCAATGACAG	58.5	0.8107
Reference genes
PEL1	Phvul.010G077790.1	Eukaryotic release factor 1 (eRF1) family protein	ACGAAGACAGTTGCGACCTATT	56.35	GGAGCATCCAAAACCTCCCTTA	56.92	0.948
XERICO	Phvul.008G190100.1	RING/U-box superfamily protein	GATCCCTACCAAACTCCACCTG	57.07	ACACACACTGTCAAACCTGAGT	56.52	0.8898
