# Supplementary material for: Understanding the transition from embryogenesis to seed filling in Phaseolus vulgaris L. non-endospermic seeds
Source: Front Plant Sci. 2025 May 21;16:1597915. doi: 10.3389/fpls.2025.1597915 (PMC12133513; doi:10.3389/fpls.2025.1597915)
Supplement: Supplementary file 4 [file Table3.xlsx]

## Sheet: qPCR vs RNASeq
Supplementary Table 3- Correlations between RNA-Seq and RT-qPCR data: correlation values between the FPKM read value for each gene and the average gene expression (RT-qPCR) are depicted for each time point studied. P-value < 0,05
	Gene	Dene ID	R2 (RNA-Seq. vs. RT-qPCR)
	ABI3	Phvul.008G122100	0.933
	ABI5	Phvul.001G189400	0.943
	ADG1	Phvul.008G284000	0.945
	AGL15	Phvul.005G035900	0.994
	CRA1	Phvul.007G192800	0.927
	DGs	Phvul.005G045900	0.794
	EXP15	Phvul.009G186400	0.986
	EXPB2	Phvul.007G235300	0.962
	ISA3	Phvul.009G033200	0.958
	LEA	Phvul.001G142000	1
	PAP85	Phvul.007G173600	0.978
	PGM	Phvul.002G318400	0.976
	SBE2.2	Phvul.001G187600	0.973
	SUS4	Phvul.003G127500	0.951
	UGP2	Phvul.008G240600	0.821
